# Supplementary material for: Large electronegativity differences between adjacent atomic sites activate and stabilize ZnIn2S4 for efficient photocatalytic overall water splitting
Source: Nat Commun. 2024 Jan 6;15:337. doi: 10.1038/s41467-024-44725-1 (PMC10771526; doi:10.1038/s41467-024-44725-1)
Supplement: Supplementary file 3 — Source data [file 41467_2024_44725_MOESM3_ESM.xlsx]

## Sheet: Figure 1g
Scan distance nm	Intensity (a.u.)	Scan distance nm	Intensity (a.u.)	Scan distance nm	Intensity (a.u.)
0	742.276	0	557.301	0	389.596
0.05682	724.114	0.06601	561.308	0.0264	390.472
0.09643	697.561	0.07921	561.4	0.09242	395.595
0.12283	690.593	0.09242	560.916	0.13202	399.284
0.16244	686.533	0.15843	569.658	0.15843	397.915
0.17564	690.75	0.18483	572.191	0.21124	393.89
0.21525	720.983	0.22444	572.12	0.25085	390.768
0.24166	738.608	0.26405	575.191	0.29045	400.886
0.28126	754.508	0.29045	573.685	0.30365	401.722
0.29446	752.781	0.33006	574.59	0.36967	401.159
0.33407	732.206	0.38287	567.438	0.39607	399.124
0.36048	713.071	0.42248	561.541	0.42248	397.044
0.37368	701.153	0.44888	561.87	0.46208	394.4
0.40008	688.266	0.51489	560.055	0.51489	390.502
0.41329	685.903	0.5281	561.482	0.5677	395.174
0.43969	682.453	0.5545	560.11	0.5809	395.806
0.45289	683.095	0.60731	568.884	0.63371	399.039
0.4793	689.006	0.64692	565.927	0.68652	397.027
0.4925	695.827	0.66012	568.645	0.71293	399.052
0.51891	729.24	0.71293	571.757	0.76574	399.699
0.53211	719.513	0.73933	567.606	0.79214	401.404
0.55851	697.464	0.79214	559.83	0.83175	402.014
0.57171	684.69	0.80535	558.775	0.89776	397.329
0.59812	675.548	0.87136	556.674	0.92417	396.11
0.61132	675.234	0.91096	559.386	0.93737	395.171
0.63773	673.114	0.92417	561.024	1.00338	398.013
0.65093	676.152	0.99018	560.842	1.04299	405.394
0.67733	683.627	1.00338	563.034	1.05619	404.144
0.69054	691.735	1.04299	562.461	1.13541	399.201
0.71694	708.808	1.109	565.287	1.14861	398.879
0.73014	719.686	1.1222	562.772	1.20142	394.835
0.75655	741.155	1.17501	562.311	1.25423	391.446
0.76975	748.857	1.20142	561.526	1.29383	395.71
0.79615	755.449	1.25423	559.646	1.32024	397.486
0.80936	752.173	1.26743	559.428	1.35985	400.407
0.83576	748.17	1.32024	562.906	1.41266	397.494
0.84896	742.276	1.34664	604.643	1.42586	395.773
0.87537	724.114	1.38625	598.885	1.47867	392.63
0.88857	714.017	1.45226	612.515	1.53148	394.518
0.91498	697.561	1.46546	609.926	1.55788	393.656
0.92818	693.673	1.47867	603.294	1.57108	391.379
0.95458	686.141	1.54468	572.154	1.6371	393.772
0.96779	684.006	1.58429	553.301	1.6767	398.585
0.99419	690.75	1.61069	538.624	1.68991	395.236
1.00739	701.683	1.6635	533.993	1.71631	395.799
1.0338	720.983	1.71631	553.128	1.78232	398.767
1.047	729.832	1.72951	563.144	1.82193	391.689
1.07341	746.787	1.79552	571.394	1.83513	392.673
1.08661	752.81	1.80873	600.785	1.90114	396.925
1.11301	752.781	1.83513	604.643	1.92755	399.001
1.12621	749.138	1.90114	596.532	1.95395	396.716
1.15262	732.206	1.92755	579.916	2.03317	400.525
1.16582	722.939	1.95395	551.317	2.04637	397.993
1.19223	701.153	2.01996	539.821	2.05957	399.184
1.20543	693.757	2.03317	528.472	2.13879	397.931
1.23183	685.903	2.05957	529.403	2.16519	395.767
1.24504	684.417	2.09918	532.137	2.1916	390.678
1.27144	683.095	2.13879	554.949	2.25761	397.084
1.28464	684.131	2.15199	561.527	2.27081	391.858
1.31105	695.827	2.2048	590.639	2.31042	394.489
1.32425	702.724	2.218	604	2.37643	400.251
1.35065	716.988	2.2312	600.067	2.40283	394.671
1.36386	729.337	2.28401	596.953	2.45564	396.862
1.39026	743.867	2.29721	566.216	2.46885	398.008
1.40346	748.907	2.33682	557.715	2.53486	398.942
1.42987	747.264	2.37643	551.405	2.56126	434.11
1.44307	743.924	2.40283	539.205	2.58767	414.95
1.46948	733.978	2.41604	541.48	2.66688	414.95
1.48268	726.676	2.44244	572.485	2.68008	398.008
1.50908	704.288	2.48205	588.348	2.69329	398.942
1.52229	693.447	2.50845	602.657	2.73289	434.11
1.54869	680.595	2.53486	601.103	2.7725	414.95
1.56189	674.822	2.57446	574.245	2.79891	400.335
1.5883	671.509	2.61407	565.364	2.82531	387.873
1.6015	677.573	2.62727	554.638	2.87812	390.069
1.62791	695.156	2.68008	539.575	2.89132	394.881
1.64111	705.217	2.69329	537.808	2.87643	400.77
1.66751	729.034	2.70649	543.705	2.92924	432.26
1.68071	740.666	2.7461	556.051	2.95564	442.594
1.70712	760.77	2.7725	580.003	2.98205	442.796
1.72032	768.204	2.81211	586.873	3.00845	430.248
1.74673	775.23	2.82531	596.138	3.06126	409.006
1.75993	769.574	2.87812	593.132	3.07446	401.465
1.78633	753.68	2.89132	587.936	3.11407	383.938
1.79954	745.067	2.87643	557.459	3.12727	383.882
1.82594	722.988	2.92924	547.703	3.14048	384.07
1.83914	711.757	2.94244	604.643	3.19329	403.178
1.86555	686.707	2.98205	596.532	3.21969	415.958
1.87875	679.32	3.00845	579.916	3.24609	430.92
1.90516	671.599	3.04806	551.317	3.2725	445.046
1.91836	671.348	3.06126	539.821	3.32531	444.673
1.94476	674.148	3.11407	528.472	3.33851	443.896
1.97117	695.127	3.12727	529.403	3.36492	431.708
1.98437	706.104	3.14048	532.137	3.40452	405.869
2.01077	752.428	3.19329	554.949	3.43093	389.858
2.02398	756.715	3.20649	561.527	3.47054	375.634
2.05038	752.046	3.24609	590.639	3.48374	376.018
2.06358	747.702	3.2725	604	3.51014	392.798
2.08999	729.24	3.31211	600.067	3.56295	432.57
2.10319	719.513	3.32531	596.953	3.57616	445.851
2.1296	697.464	3.37812	566.216	3.61576	461.977
2.1428	684.69	3.39132	557.715	3.62896	460.238
2.1692	675.548	3.40452	551.405	3.68177	430.709
2.1824	675.234	3.45733	539.205	3.69498	417.635
2.20881	673.114	3.47054	541.48	3.72138	397.735
2.22201	676.152	3.52334	572.485	3.77419	377.354
2.24842	683.627	3.54975	588.348	3.78739	376.876
2.27482	701.498	3.58936	602.657	3.827	397.552
2.28802	708.808	3.60256	601.103	3.8402	408.125
2.31443	731.141	3.65537	574.245	3.89301	443.975
2.32763	741.155	3.66857	565.364	3.90621	447.857
2.35404	756.001	3.68177	554.638	3.93262	450.014
2.36724	755.449	3.73458	539.575	3.95902	443.367
2.39364	751.63	3.74779	537.808	3.99863	416.588
2.40685	748.17	3.78739	543.705	4.03824	383.505
2.43325	734.123	3.8138	556.051	4.05144	376.773
2.44645	724.114	3.85341	580.003	4.10425	372.509
2.47286	704.572	3.86661	586.873	4.11745	375.394
2.48606	697.561	3.91942	596.138	4.14386	382.496
2.51246	690.593	3.93262	593.132	4.19667	416.752
2.52567	686.141	3.94582	587.936	4.20987	427.634
2.55207	686.533	3.99863	557.459	4.24948	451.25
2.56527	690.75	4.01183	547.703	4.27588	447.615
2.59168	712.963	4.05144	530.94	4.31549	438.212
2.60488	720.983	4.07784	527.958	4.32869	430.467
2.63129	738.608	4.11745	549.24	4.35509	411.366
2.65769	752.81	4.13066	558.296	4.40791	389.113
2.67089	754.508	4.18346	599.688	4.42111	384.884
2.6973	749.138	4.19667	608.293	4.46071	389.263
2.7105	741.155	4.20987	614.983	4.47392	399.649
2.70649	756.001	4.26268	609.684	4.52673	434.728
2.71969	755.449	4.27588	601.912	4.55313	448.22
2.7461	751.63	4.31549	574.289	4.56633	449.833
2.7593	748.17	4.35509	541.637	4.60594	436.014
2.7857	734.123	4.3815	530.77	4.64555	410.467
2.79891	724.114	4.40791	527.814	4.67195	392.119
2.82531	704.572	4.44751	538.424	4.69836	384.658
2.83851	697.561	4.47392	559.094	4.75117	382.974
2.86492	690.593	4.48712	568.263	4.76437	387.605
2.87812	686.141	4.53993	599.128	4.77757	394.086
2.87643	686.533	4.55313	599.839	4.81718	414.188
2.88963	690.75	4.60594	587.44	4.85679	439.723
2.91604	719.513	4.61914	580.988	4.88319	443.856
2.92924	708.845	4.65875	553.791	4.9096	439.778
2.95564	684.69	4.68516	540.782	4.96241	413.217
2.96885	677.603	4.72476	534.622	4.97561	402.124
2.99525	675.234	4.73796	538.038	4.98881	391.825
3.00845	672.08	4.79077	564.425	5.04162	371.183
3.03486	676.152	4.80398	574.65	5.06802	376.745
3.04806	679.515	4.81718	586.112	5.09443	393.448
3.07446	691.735	4.86999	613.309	5.13404	425.632
3.08767	701.498	4.88319	615.003	5.17364	455.781
3.11407	719.686	4.9228	600.578	5.18684	462.844
3.12727	731.141	4.9492	582.465	5.20005	467.497
3.15368	748.857	4.98881	555.451	5.25286	449.046
3.16688	756.001	5.00201	548.294	5.29247	419.889
3.19329	752.173	5.05482	539.669	5.30567	409.219
3.20649	751.63	5.06802	543.852	5.33207	385.422
3.23289	742.276	5.10763	561.527	5.38488	370.831
3.24609	734.123	5.13404	581.627	5.39808	371.575
3.2725	714.017	5.17364	604	5.43769	393.42
3.2857	704.572	5.18684	603.504	5.4641	413.527
3.31211	693.673	5.22645	596.953	5.5037	441.455
3.32531	690.593	5.23965	591.648	5.5169	446.107
3.35171	684.006	5.25286	584.31	5.54331	446.715
3.36492	686.533	5.29247	557.715	5.59612	426.96
3.39132	701.683	5.30567	551.405	5.60932	418.105
3.40452	712.963	5.31887	547.906	5.64893	390.247
3.43093	729.832	5.35848	539.205	5.67533	378.586
3.44413	738.608	5.37168	541.48	5.71494	381.623
3.47054	752.81	5.38488	545.275	5.72814	386.977
3.48374	754.508	5.42449	572.485	5.78095	420.269
3.51014	749.138	5.43769	580.449	5.80736	442.174
3.52334	739.962	5.45089	588.348	5.83376	455.333
3.54975	722.939	5.4905	602.657	5.87337	459.668
3.56295	713.071	5.5037	601.103	5.91298	439.871
3.58936	693.757	5.5169	597.824	5.92618	428.518
3.60256	688.266	5.53011	589.566	5.96579	400.003
3.62896	684.417	5.56971	565.364	5.99219	386.389
3.64217	682.453	5.58292	554.638	6.0318	383.345
3.66857	684.131	5.59612	547.981	6.045	387.76
3.68177	689.006	5.63573	539.575	6.0714	397.24
3.70818	702.724	5.64893	537.808
3.72138	708.39	5.67533	539.318
3.74779	729.337	5.70174	549.845
3.76099	736.97	5.71494	556.051
3.78739	748.907	5.74135	568.889
3.80059	748.217	5.76775	586.873
3.827	743.924	5.78095	593.08
3.8402	738.151	5.80736	596.995
3.86661	726.676	5.83376	593.132
3.87981	715.965	5.84696	587.936
3.90621	693.447	5.87337	577.608
3.93262	713.071	5.89977	557.459
3.94582	701.153	5.91298	547.703
3.97223	734.123	5.93938	536.136
3.98543	724.114	5.96579	528.147
4.01183	704.572	5.99219	533.416
4.02504	697.561	6.00539	539.703
4.05144	690.593	--	--
4.06464	686.141	--	--
4.09105	686.533	--	--
4.13066	712.963	--	--
4.15706	729.832	--	--
4.17026	738.608	--	--
4.19667	752.81	--	--
4.20987	754.508	--	--
4.23627	749.138	--	--
4.24948	739.962	--	--
4.27588	722.939	--	--
4.28908	713.071	--	--
4.31549	693.757	--	--
4.32869	688.266	--	--
4.35509	684.417	--	--
4.3815	683.095	--	--
4.3947	684.131	--	--
4.42111	695.827	--	--
4.43431	702.724	--	--
4.46071	719.513	--	--
4.47392	708.845	--	--
4.50032	684.69	--	--
4.51352	677.603	--	--
4.53993	701.683	--	--
4.55313	712.963	--	--
4.57954	729.832	--	--
4.59274	738.608	--	--
4.61914	752.81	--	--
4.63234	754.508	--	--
4.65875	700.212	--	--
4.67195	702.608	--	--
4.69836	716.81	--	--
4.71156	718.508	--	--
4.73796	713.138	--	--
4.75117	703.962	--	--
4.77757	686.939	--	--
4.79077	677.071	--	--
4.81718	666.757	--	--
4.83038	742.266	--	--
4.85679	702.417	--	--
4.86999	727.453	--	--
4.89639	764.861	--	--
4.9096	756.998	--	--
4.936	744.022	--	--
4.9492	732.072	--	--
4.97561	712.764	--	--
4.98881	702.056	--	--
5.01521	687.725	--	--
5.02842	684.879
5.05482	684.521
5.06802	689.169
5.09443	699.147
5.10763	708.808
5.13404	731.141
5.14724	741.155
5.17364	756.001
5.18684	755.449
5.21325	751.63
5.23965	742.276
5.25286	734.123
5.27926	714.017
5.29247	704.572
5.31887	693.673
5.33207	690.593
5.35848	684.006
5.37168	686.533
5.39808	701.683
5.41129	712.963
5.43769	729.832
5.45089	738.608
5.4773	742.276
5.4905	734.123
5.5169	714.017
5.53011	704.572
5.55651	693.673
5.56971	690.593
5.59612	684.006
5.60932	686.533
5.63573	701.683
5.64893	712.963
5.67533	729.832
5.68854	738.608
5.71494	752.81
5.72814	754.508
5.75455	749.138
5.76775	739.962
5.79415	722.939
5.80736	713.071
5.83376	693.757
5.84696	688.266
5.87337	684.417
5.88657	682.453
5.91298	684.131
5.92618	689.006
5.95258	702.724
5.96579	729.24
6.00539	697.464
6.0186	684.69
6.045	675.548
6.0582	675.234
6.08461	673.114
6.09781	676.152
6.12421	683.627
6.13742	691.735

## Sheet: Figure 1j
Scan distance nm	Intensity (a.u.)	Scan distance nm	Intensity (a.u.)	Scan distance nm	Intensity (a.u.)	Scan distance nm	Intensity (a.u.)	Scan distance nm	Intensity (a.u.)	Scan distance nm	Intensity (a.u.)	Scan distance nm	Intensity (a.u.)	Scan distance nm	Intensity (a.u.)
-1.01558	0.00206	-0.99004	0.04236	-1.29712	0.00269	-1.11036	0	-1.37821	0.0011	-1.10659	0.05803	-1.09683	0.01419	-1.11036	0
-0.5146	-0.00148	-0.85897	0.07331	-0.94345	0.02767	-0.98121	0.00127	-0.50149	0.02534	-0.84133	0.07707	-0.8347	0.00492	-0.72292	0.00447
0.11162	-0.02149	-0.291	0.09767	-0.50135	0.14137	-0.42158	0.04909	0.24998	0.14003	-0.2224	0.15655	-0.22304	0.01767	-0.46463	0.02279
0.86309	0.00336	0.05851	0.08746	0.02917	0.439	-0.07719	0.04849	0.81358	0.3472	0.30812	0.17023	0.30123	0.72019	0.13805	0.03734
1.92767	0.00387	0.49541	0.19151	0.78073	1.94921	0.3533	0.64583	1.75292	0.40808	0.706	0.39091	0.69444	1.73038	0.65464	1.62104
2.11554	0.00417	1.01968	0.4992	0.91336	2.1656	0.86988	4.09957	2.37914	0.1908	1.36915	0.70867	1.34978	1.92953	1.04208	4.01365
3.55586	0.01177	1.7624	1.09389	1.93018	2.16494	1.60171	4.25476	3.50634	0.09139	1.81125	0.88513	1.78668	1.92582	1.68781	4.06563
3.8595	0.01924	1.89347	1.1002	2.90279	2.1711	1.73086	4.28015	4.06995	0.08793	2.60702	0.99322	2.57309	1.91152	2.11829	4.03882
4.16533	0.01772	2.89833	1.11972	3.21226	2.18188	2.72097	4.29298	4.38306	0.07761	3.0049	1.05393	2.96629	1.91061	2.89317	4.03454
4.38377	0.01599	3.8595	1.13648	3.43331	2.19379	3.66805	4.22057	4.86137	0.06702	3.22595	1.01783	3.18474	1.91045	3.28061	4.02869
5.30125	0.01415	4.16533	1.12662	4.36171	2.18933	3.96939	4.23821	5.29974	0.06599	3.62384	1.17839	3.57795	1.90115	3.49585	4.03506
6.17504	0.01355	4.38377	1.17042	5.2459	2.17903	4.18463	4.25222	6.17646	0.06394	3.93331	1.08377	3.88377	1.90434	3.88329	4.03554
6.56825	-0.02208	5.30125	1.16162	5.64379	2.184	5.08865	4.27967	6.80269	0.0552	4.55224	1.18602	4.49543	1.92745	4.18463	4.0342
7.39835	-0.0168	6.17504	1.16818	6.48377	2.16649	5.94962	4.2972	7.30364	0.04931	4.99434	1.19817	4.93232	1.918	4.78731	4.03396
7.92262	0.02789	6.56825	1.16896	7.01429	2.16101	6.33706	4.25692	8.11774	0.03883	5.34801	1.20808	5.28184	1.93783	5.2178	4.04354
8.53428	-0.00101	7.39835	1.12944	7.63322	2.17466	7.15499	4.34516	9.05707	0.02611	5.92274	1.15764	5.8498	1.92668	5.56219	4.03468
8.92748	-0.03639	7.92262	1.12521	8.03111	2.18049	7.67157	4.29281	9.62068	0.01168	6.58588	1.20303	6.50514	1.96908	6.12182	4.03386
9.71389	-0.04149	8.53428	1.14137	8.82688	2.17172	8.27425	4.27229	10.6852	0.0106	6.98377	1.15031	6.89835	1.92402	6.76755	4.03314
10.1071	-0.00385	8.92748	1.12554	9.22477	2.18925	8.66169	4.26356	11.2489	0.00901	7.73533	1.18784	7.64107	1.95778	7.15499	4.03405
10.6751	-0.00186	9.71389	1.1234	9.79949	2.17754	9.43656	4.2626	12.3761	0.00748	8.13322	1.16141	8.03428	1.99197	7.88681	4.03447
11.2867	-0.00527	10.1071	1.12847	10.4184	2.17994	9.824	4.25138	12.4387	0.00626	8.929	1.19637	8.82069	1.91837	8.27425	4.03447
11.8547	-0.0268	10.6751	1.11656	10.9931	2.1807	10.3836	4.27494	13.1901	0.00383	8.9732	1.20479	8.86438	1.92052	9.04913	4.02896
12.6848	0.00789	11.2867	1.12331	11.8331	2.16861	10.9863	4.25976	13.5659	0.00302	9.50372	1.17228	9.38865	1.95533	9.09218	4.02625
13.1217	-1e-05	11.8547	1.12843	12.2752	2.18804	11.5459	4.31011	14.1295	-0.02667	9.76898	1.17041	9.65079	1.99885	9.60876	4.03441
13.7333	-0.013009	12.6848	1.12046	12.8942	2.17294	12.3639	4.27415	15.0062	0.00383	10.1669	1.18419	10.044	1.90512	9.86705	4.03466
14.1265	-0.02143	13.1217	1.1266	13.292	2.1801	12.7944	4.27359	15.4446	-0.00264	10.7858	1.20406	10.6556	1.99382	10.2545	4.03369
14.6508	-0.00115	13.7333	1.12988	13.8226	2.17046	13.397	4.26198			11.0953	1.19208	10.9615	1.92181	10.8572	4.02484
15.3062	-0.00103	14.1265	1.12051	14.4857	2.1817	13.7845	4.25977			11.9352	1.20367	11.7916	1.9374	11.1585	4.02588
		14.6508	1.12066	15.0604	2.1708	14.3011	4.27213			12.5542	1.20469	12.4032	1.98893	11.9764	4.03481
		15.3062	1.12387			14.9468	4.27143			13.35	1.19833	13.1896	1.94707	12.5791	4.03409
										13.4826	1.13364	13.3207	1.91994	13.354	4.03445
										14.3668	1.19942	14.1945	1.99117	13.4831	4.02587
										14.9857	1.10589	14.8062	1.91573	14.3441	4.03385
												15.4178	1.91213	14.9468	4.03379
														15.5495	4.03454

## Sheet: Figure 2a
Binding energy (eV)	Intensity (a.u.)	Intensity (a.u.)	Intensity (a.u.)	Binding energy (eV)	Intensity (a.u.)	Intensity (a.u.)	Intensity (a.u.)	Intensity (a.u.)	Intensity (a.u.)	Binding energy (eV)	Intensity (a.u.)	Intensity (a.u.)	Intensity (a.u.)	Intensity (a.u.)	Intensity (a.u.)
171.02	38290	39204.7	39163.1	171.053	11105.4	10932.3	8786.64	19804.5	11850	171.05	6943.79	5155.16	4186.79	6576.66	7105.12
170.92	38452.2	39174.3	39132	170.921	11111	10933.5	8788.58	19804.6	11854.7	170.95	7167.09	5154.04	4188.05	6572.83	7102.06
170.82	37965.7	39144	39101	170.789	11116.3	10934.7	8790.65	19804.9	11859.7	170.85	7425.4	5152.53	4189.1	6568.44	7098.46
170.72	37721.1	39113.8	39070	170.657	11121.2	10936	8792.86	19805.2	11865.2	170.75	7723.58	5150.56	4189.89	6563.39	7094.22
170.62	37876	39083.7	39039.1	170.525	11128.3	10937.4	8795.22	19805.6	11871.1	170.65	8066.78	5148.05	4190.37	6557.57	7089.24
170.52	38161.2	39053.7	39008.3	170.393	11133.8	10938.9	8797.73	19806.2	11877.5	170.55	8459.87	5144.9	4190.46	6550.87	7083.4
170.42	38100.1	39023.7	38977.5	170.261	11140.4	10940.5	8800.42	19806.9	11884.5	170.45	8907.18	5141.02	4190.1	6543.14	7076.54
170.32	37825.9	38993.8	38946.8	170.129	11146.2	10942.2	8803.3	19807.8	11892.1	170.35	9412.28	5136.29	4189.2	6534.24	7068.53
170.22	37580	38964	38916.2	169.997	11153.7	10944	8806.39	19808.8	11900.4	170.25	9976.79	5130.59	4187.67	6524.01	7059.2
170.12	37909.6	38934.4	38885.7	169.865	11159.9	10946	8809.69	19810.1	11909.4	170.15	10599.9	5123.8	4185.43	6512.29	7048.39
170.02	37772.6	38904.8	38855.2	169.733	11166.7	10948	8813.23	19811.6	11919.3	170.05	11276.4	5115.8	4182.39	6498.92	7035.94
169.92	37541.7	38875.3	38824.9	169.601	11174.4	10950.3	8817.04	19813.3	11930.1	169.95	11994.5	5106.47	4178.47	6483.76	7021.7
169.82	37864.1	38846	38794.6	169.469	11182.3	10952.7	8821.14	19815.3	11941.9	169.85	12734	5095.73	4173.62	6466.69	7005.58
169.72	38049.5	38816.8	38764.4	169.337	11194	10955.2	8825.54	19817.6	11954.9	169.75	13462.9	5083.55	4167.82	6447.66	6987.53
169.62	37574.4	38787.6	38734.4	169.205	11206.4	10958	8830.27	19820.3	11969.2	169.65	14137.1	5069.94	4161.1	6426.72	6967.61
169.52	37667.3	38758.7	38704.4	169.073	11217.7	10960.9	8835.34	19823.3	11984.9	169.55	14702	5055.03	4153.59	6404	6946
169.42	37494.1	38729.8	38674.6	168.941	11234.9	10964	8840.81	19826.7	12002.3	169.45	15100.5	5039.06	4145.49	6379.84	6923.08
169.32	37159.5	38701.2	38644.9	168.809	11254.9	10967.3	8846.69	19830.5	12021.6	169.35	15285.8	5022.41	4137.11	6354.7	6899.38
169.22	37343.7	38672.6	38615.3	168.677	11276.6	10970.8	8853.01	19834.8	12043	169.25	15233.8	5005.52	4128.85	6329.2	6875.57
169.12	37062.6	38644.2	38585.9	168.545	11299.7	10974.5	8859.82	19839.5	12066.9	169.15	14951.8	4988.94	4121.15	6304.01	6852.45
169.02	37307.6	38616.1	38556.6	168.413	11327.9	10978.4	8867.16	19844.9	12093.7	169.05	14475.5	4973.15	4114.43	6279.79	6830.73
168.92	37309.5	38588	38527.5	168.281	11360.5	10982.6	8875.08	19851	12123.8	168.95	13858.9	4958.59	4109.07	6257.11	6811.09
168.82	37237	38560.2	38498.5	168.149	11397.6	10987	8883.62	19857.7	12158	168.85	13159.7	4945.59	4105.36	6236.39	6794.02
168.72	37499	38532.6	38469.8	168.017	11440	10991.7	8892.87	19865.3	12197.1	168.75	12429.6	4934.33	4103.48	6217.88	6779.85
168.62	37383.4	38505.2	38441.2	167.885	11490	10996.6	8902.87	19873.8	12242	168.65	11707.8	4924.9	4103.55	6201.7	6768.79
168.52	37341.9	38478	38412.8	167.753	11546.2	11001.8	8913.7	19883.3	12294.1	168.55	11021.8	4917.31	4105.6	6187.88	6760.93
168.42	37008.7	38451	38384.7	167.621	11614.5	11007.2	8925.46	19894	12354.9	168.45	10388.2	4911.5	4109.64	6176.34	6756.3
168.32	36764.9	38424.3	38356.7	167.489	11696.4	11013	8938.23	19906	12426.4	168.35	9815.64	4907.39	4115.64	6166.99	6754.88
168.22	36550.9	38397.9	38329.1	167.357	11794.3	11019	8952.11	19919.6	12510.8	168.25	9307.54	4904.87	4123.58	6159.71	6756.67
168.12	36877.6	38371.7	38301.7	167.225	11909.8	11025.2	8967.2	19934.8	12611.1	168.15	8863.45	4903.82	4133.43	6154.38	6761.69
168.02	36626.3	38345.8	38274.6	167.093	12051.8	11031.6	8983.64	19952.1	12730.2	168.05	8480.85	4904.15	4145.17	6150.88	6769.98
167.92	36465.7	38320.3	38247.8	166.961	12218.5	11038.2	9001.56	19971.6	12871.7	167.95	8155.87	4905.74	4158.79	6149.11	6781.63
167.82	36755.1	38295.1	38221.4	166.829	12417.8	11044.9	9021.13	19993.9	13039.3	167.85	7883.72	4908.52	4174.32	6148.98	6796.81
167.72	36742.6	38270.3	38195.3	166.697	12658.6	11051.7	9042.55	20019.4	13236.9	167.75	7659.53	4912.39	4191.77	6150.43	6815.75
167.62	36787.8	38245.8	38169.6	166.565	12939	11058.4	9066.02	20048.8	13468.3	167.65	7478.31	4917.3	4211.21	6153.45	6838.8
167.52	36423.2	38221.8	38144.4	166.433	13270.2	11064.9	9091.83	20083.3	13736.8	167.55	7335.41	4923.19	4232.72	6158.01	6866.45
167.42	35910.6	38198.2	38119.6	166.301	13658.3	11071.2	9120.31	20124.1	14044.8	167.45	7226.56	4930.03	4256.39	6164.16	6899.32
167.32	35881.8	38175.1	38095.3	166.169	14108.7	11077.1	9151.89	20173.5	14393.2	167.35	7147.98	4937.79	4282.37	6171.95	6938.33
167.22	35732.9	38152.5	38071.6	166.037	14624	11082.5	9187.09	20234.6	14780	167.25	7096.55	4946.46	4310.8	6181.47	6984.65
167.12	35805	38130.4	38048.5	165.905	15201.7	11087.3	9226.59	20312	15198.8	167.15	7069.73	4956.04	4341.91	6192.87	7039.89
167.02	36164.8	38108.9	38026	165.773	15831	11091.4	9271.3	20412.2	15636.7	167.05	7065.66	4966.53	4375.9	6206.33	7106.17
166.92	36221.3	38088	38004.2	165.641	16489.8	11094.9	9322.54	20544.4	16071.9	166.95	7083.18	4977.97	4413.05	6222.06	7186.27
166.82	36262.8	38067.8	37983.2	165.509	17146.1	11097.9	9382.08	20720.5	16471.4	166.85	7121.79	4990.37	4453.68	6240.36	7283.8
166.72	36498.1	38048.3	37963.1	165.377	17766.9	11101	9452.45	20955.5	16793.4	166.75	7181.81	5003.77	4498.14	6261.59	7403.25
166.62	35867.5	38029.6	37944	165.245	18334.9	11104.9	9537.21	21266.6	16993.3	166.65	7264.46	5018.22	4546.89	6286.18	7550.18
166.52	35559	38011.8	37925.8	165.113	18862.9	11110.4	9641.32	21672.3	17035.5	166.55	7371.87	5033.77	4600.39	6314.68	7731.09
166.42	35785	37994.8	37908.9	164.981	19391.6	11118.7	9771.59	22189.3	16906.2	166.45	7507.28	5050.48	4659.21	6347.75	7953.32
166.32	35829.2	37978.9	37893.2	164.849	19972.6	11130.5	9937.36	22828	16618.3	166.35	7676.66	5068.41	4724.06	6386.25	8224.91
166.22	35669.3	37964	37878.9	164.717	20646.8	11146.9	10151.4	23585.3	16206.5	166.25	7887.12	5087.63	4795.69	6431.23	8553.82
166.12	35833.7	37950.3	37866.2	164.585	21428.7	11168.6	10431	24430.5	15714.8	166.15	8148.58	5108.19	4875.08	6484.08	8947.53
166.02	35878.4	37937.8	37855.3	164.453	22298.8	11197	10798.8	25284.9	15185	166.05	8472.69	5130.17	4963.34	6546.64	9411.46
165.92	35579.9	37926.8	37846.4	164.321	23209.3	11233.5	11282.9	26004.5	14649.4	165.95	8872.32	5153.62	5061.88	6621.45	9947.12
165.82	35523.4	37917.3	37839.7	164.189	24109.2	11280.7	11916.1	26397.9	14130.1	165.85	9360.95	5178.58	5172.44	6712.09	10549.1
165.72	35404.8	37909.4	37835.6	164.057	24991.6	11342.1	12734.1	26310.2	13639.8	165.75	9950.64	5205.11	5297.2	6823.65	11199.3
165.62	35164.6	37903.4	37834.3	163.925	25933.5	11422.3	13769.8	25724.9	13184.9	165.65	10646.6	5233.26	5439	6963.42	11861.1
165.52	35243.4	37899.4	37836.3	163.793	27091.2	11526.7	15045.8	24776.1	12766.8	165.55	11438.1	5263.12	5601.44	7141.56	12472.6
165.42	35283.1	37897.6	37841.9	163.661	28637.7	11661.6	16558.5	23654	12383	165.45	12285	5294.81	5789.19	7371.82	12949.6
165.32	35240.7	37898.2	37851.9	163.529	30660.7	11835.4	18251	22510.3	12028.7	165.35	13112.2	5328.62	6008.34	7672.15	13204.3
165.22	35491.1	37901.6	37866.8	163.397	33020.7	12059.7	19969.4	21429.9	11697.3	165.25	13835.6	5365.04	6266.59	8064.34	13178.2
165.12	35383.8	37908	37887.3	163.265	35197.2	12353.8	21428.2	20447	11383	165.15	14428.7	5404.82	6573.69	8573.44	12871.5
165.02	35350.3	37917.8	37914.5	163.133	36353.6	12751.1	22249.8	19569.8	11082.6	165.05	14960.6	5448.82	6941.36	9224.86	12343
164.92	35365.7	37931.3	37949.4	163.001	35947.4	13310.2	22143.9	18799.4	10798.1	164.95	15556.5	5497.86	7383.2	10040	11681
164.82	35355.6	37949.1	37993.5	162.869	34369.9	14126.2	21113.2	18135.4	10534.8	164.85	16331.4	5552.62	7914.78	11029.1	10969
164.72	35301.8	37971.7	38048.3	162.737	32650.2	15344.2	19452.9	17571.7	10296.3	164.75	17360.1	5613.63	8552.85	12175.3	10267.9
164.62	35005.4	37999.6	38116.2	162.605	31727.4	17169.4	17542.7	17092.3	10080.7	164.65	18681.2	5681.47	9315.46	13411	9613.32
164.52	35366.3	38033.6	38199.6	162.473	32191.7	19869.1	15666	16674.1	9880.92	164.55	20303.2	5756.81	10220.5	14583.3	9022.19
164.42	35723.6	38074.4	38302.1	162.341	34361.8	23740.9	13971.1	16290.7	9686.87	164.45	22202.7	5840.54	11284.4	15446.4	8498.96
164.32	35647.3	38123.3	38428.5	162.209	38327.1	29026.7	12508	15915.2	9486.98	164.35	24316.2	5934.04	12520.9	15738.2	8040.88
164.22	36187.8	38181.1	38585.1	162.077	43788.3	35697.3	11272.3	15522.2	9269.39	164.25	26529.5	6039.16	13936.4	15339.9	7641.79
164.12	36286.7	38249.4	38781.1	161.945	49625.5	42956.4	10234.8	15091.2	9024.2	164.15	28689.2	6158.74	15526.5	14369.2	7293.77
164.02	36472	38329.8	39029.7	161.813	53521.1	48552.4	9360.82	14614.3	8748.19	164.05	30643.5	6296.68	17266.7	13087.8	6988.88
163.92	37220.5	38424.3	39349.8	161.681	52997	49433.7	8623.34	14107.2	8451.82	163.95	32309.1	6458.33	19101.6	11741.4	6719.68
163.82	37771.8	38535.2	39768.6	161.549	47884.6	44882.3	8008.12	13611	8160.12	163.85	33714.1	6650.83	20933	10482.3	6479.52
163.72	38960.4	38665.6	40322.4	161.417	40476.1	37491.5	7506.24	13169.2	7899.37	163.75	34960.3	6883.05	22609.4	9378.77	6262.64
163.62	40461.8	38818.9	41058.8	161.285	33080.8	30075	7104.6	12803.3	7682.74	163.65	36121.5	7166.29	23936.9	8446.93	6063.87
163.52	43077.1	38999.6	42034.9	161.153	26812.5	23928.9	6785.5	12512.7	7510.07	163.55	37133.5	7514.56	24715.4	7677.09	5878.91
163.42	46089.4	39213.5	43314.1	161.021	21921.2	19286.4	6531.11	12286.1	7374.82	163.45	37766.2	7945.42	24803.1	7048.34	5704.55
163.32	49109.2	39467.7	44958.8	160.889	18281.2	15957.4	6326.19	12109.7	7268.94	163.35	37737.9	8481	24174.4	6536.46	5539.03
163.22	52159.3	39771.8	47014.1	160.757	15643.9	13635.5	6158.72	11971	7185.14	163.25	36934.8	9147.51	22931.3	6118.79	5382.17
163.12	56311.3	40139.2	49481.6	160.625	13751.2	12025.3	6019.7	11859.9	7117.54	163.15	35542.1	9975.31	21259.9	5775.53	5234.58
163.02	59592.5	40588.1	52261.9	160.493	12381.8	10890.8	5902.52	11769	7061.77	163.05	33948.7	10996.6	19364.4	5490.37	5096.77
162.92	62636.9	41145.5	55068.2	160.361	11368.4	10066.1	5802.41	11693	7014.72	162.95	32542.8	12243.5	17416.7	5249.82	4968.39
162.82	64709.5	41850.7	57358.5	160.229	10595.3	9444.2	5715.91	11628.2	6974.27	162.85	31586.6	13746.5	15535.7	5042.86	4848.09
162.72	65641.6	42760.2	58449.1	160.097	9987.28	8959.66	5640.47	11572.1	6938.96	162.75	31204.8	15528.9	13792.6	4860.72	4733.93
162.62	66578.4	43953.7	57921.3	159.965	9496.48	8572.33	5574.2	11522.9	6907.79	162.65	31416	17602.7	12221.3	4696.43	4623.7
162.52	65543.5	45537.7	55967	159.833	9092.17	8256.81	5515.61	11479.5	6880.01	162.55	32161.9	19957	10832.4	4544.56	4515.23
162.42	65264.6	47645.3	53223.2	159.701	8753.8	7995.98	5463.53	11440.8	6855.09	162.45	33318.1	22541.4	9621.88	4400.91	4406.58
162.32	66602.6	50431.5	50319	159.569	8467.14	7777.87	5417.01	11406.2	6832.59	162.35	34694.2	25244.7	8577.1	4262.33	4296.24
162.22	67645.2	54054.2	47641.4	159.437	8221.8	7593.63	5375.29	11375	6812.18	162.25	36034.1	27866.6	7681.81	4126.71	4183.3
162.12	70981.1	58646.4	45352	159.305	8010.01	7436.64	5337.72	11346.8	6793.58	162.15	37039.5	30113.2	6917.66	3992.98	4067.66
162.02	74178	64250.8	43481.6	159.173	7825.75	7301.77	5303.77	11321.2	6776.58	162.05	37422.4	31634.6	6266.86	3861.13	3950.14
161.92	79137.8	70697.7	41998.1	159.041	7664.35	7185.06	5272.97	11297.8	6760.97	161.95	36985.4	32131.7	5712.8	3732.17	3832.47
161.82	84086.7	77394.8	40843.2	158.909	7520.1	7083.4	5244.96	11276.5	6746.6	161.85	35685.8	31486	5240.46	3607.76	3716.96
161.72	86749.6	83105.3	39953.2	158.777	7389.5	6994.33	5219.41	11256.9	6733.35	161.75	33643.7	29820	4837.08	3489.82	3606.1
161.62	89050.2	86136.8	39267.5	158.645	7271.68	6915.86	5196.07	11238.9	6721.12	161.65	31084.8	27435.2	4491.48	3380.01	3502.02
161.52	88987.8	85302.8	38734.5	158.513	7165.06	6846.39	5174.68	11222.4	6709.81	161.55	28261.5	24683	4194.32	3279.44	3406.21
161.42	86024.1	80934.5	38313.4	158.381	7069.71	6784.6	5155.05	11207.3	6699.35	161.45	25390.1	21859.2	3937.68	3188.56	3319.41
161.32	80708.5	74573.2	37973.7	158.249	6984.14	6729.42	5137	11193.3	6689.64	161.35	22623.7	19162.2	3714.83	3107.27	3241.69
161.22	74880.4	67802.1	37693.3	158.117	6906.69	6679.92	5120.36	11180.4	6680.63	161.25	20057.2	16703.7	3520.33	3035.1	3172.72
161.12	68406.2	61584.8	37457.1	157.985	6836.01	6635.37	5105	11168.5	6672.24	161.15	17737	14531.1	3349.6	2971.32	3111.84
161.02	61726.3	56315.6	37254.4	157.853	6773.36	6595.14	5090.78	11157.5	6664.43	161.05	15679.6	12654.1	3198.96	2915.1	3058.3
160.92	54993	52058.5	37077.8	157.721	6718.01	6558.68	5077.61	11147.3	6657.14	160.95	13881.2	11059.4	3065.41	2865.59	3011.28
160.82	49905	48723.2	36922	157.589	6666.98	6525.52	5065.37	11137.8	6650.32	160.85	12326	9721.11	2946.42	2821.97	2969.97
160.72	45847.5	46162.8	36783.1	157.457	6619.69	6495.3	5053.99	11128.9	6643.93	160.75	10992.7	8608.92	2839.98	2783.46	2933.62
160.62	41899	44216.9	36658.1	157.325	6575.92	6467.67	5043.38	11120.6	6637.94	160.65	9856.3	7690.01	2744.35	2749.37	2901.55
160.52	39952.5	42738.5	36544.8	157.193	6537.58	6442.36	5033.5	11112.9	6632.32	160.55	8891.65	6933.11	2658.13	2719.08	2873.14
160.42	38312.5	41604.7	36441.2	157.061	6502.92	6419.11	5024.25	11105.8	6627.04	160.45	8074.29	6309.48	2580.12	2692.06	2847.87
160.32	37130.6	40719.8	36345.9	156.929	6470.33	6397.69	5015.6	11099	6622.07	160.35	7381.14	5793.62	2509.27	2667.83	2825.26
160.22	36722.7	40014.3	36257.6							160.25	6791.9	5364.29	2444.75	2646.01	2804.94
160.12	36470.3	39439	36175.4							160.15	6288.51	5003.78	2385.8	2626.25	2786.58
160.02	36104.3	38960.2	36098.4							160.05	5855.87	4698.11	2331.79	2608.29	2769.91
159.92	35615.1	38554.8	36025.9							159.95	5481.37	4436.31	2282.18	2591.89	2754.71
159.82	35490.2	38206.8	35957.3							159.85	5154.55	4209.75	2236.49	2576.87	2740.78
159.72	35348.8	37904.6	35892.1							159.75	4867.18	4011.97	2194.33	2563.05	2727.98
159.62	35004.9	37639.5	35830							159.65	4612.5	3837.86	2155.33	2550.31	2716.18
159.52	35414.4	37405.1	35770.5							159.55	4385.26	3683.55	2119.19	2538.53	2705.27
159.42	35404.4	37196.3	35713.4							159.45	4181.26	3546	2085.64	2527.62	2695.16
159.32	35369.7	37009	35658.3							159.35	3997.07	3422.75	2054.44	2517.49	2685.77
159.22	34915.7	36839.8	35605.1							159.25	3830.03	3311.86	2025.38	2508.07	2677.04
159.12	34977.3	36686	35553.6							159.15	3677.86	3211.7	1998.26	2499.31	2668.9
159.02	34888.3	36545.5	35503.6							159.05	3538.77	3120.94	1972.93	2491.13	2661.32
158.92	35121.8	36416.3	35454.8							158.95	3411.24	3038.45	1949.24	2483.5	2654.24
158.82	35026.8	36297	35407.3							158.85	3293.93	2963.25	1927.04	2476.38	2647.63
158.72	34579.5	36186.3	35360.9							158.75	3185.78	2894.54	1906.23	2469.71	2641.44
158.62	35038.1	36083.1	35315.5							158.65	3085.8	2831.59	1886.68	2463.48	2635.65
158.52	35233	35986.5	35270.9							158.55	2993.17	2773.79	1868.31	2457.64	2630.23
158.42	34954.2	35895.6	35227.2							158.45	2907.19	2720.61	1851.03	2452.17	2625.15
158.32	34833.8	35809.9	35184.2							158.35	2829.2	2671.58	1834.74	2447.05	2620.39
158.22	34672.8	35728.6	35141.9							158.25	2756.69	2626.28	1819.39	2442.24	2615.92
158.12	34636.8	35651.5	35100.2							158.15	2690.39	2584.34	1804.9	2437.72	2611.72
158.02	34764.6	35577.9	35059.1							158.05	2627.91	2545.45	1791.21	2433.47	2607.77
157.92	34831	35507.6	35018.5							157.95	2571.19	2509.33	1778.26	2429.48	2604.07
157.853	36186.3	36186.3	35360.9							157.85	2515.66	2475.72	1766	2425.72	2600.57
157.721	36083.1	36083.1	35315.5							157.75	2464.63	2444.4	1754.4	2422.18	2597.29
157.589	35986.5	35986.5	35270.9							157.65	2418.14	2415.18	1743.39	2418.86	2594.21
157.457	35895.6	35895.6	35227.2							157.55	2373.99	2387.87	1732.95	2415.72	2591.3
157.325	35809.9	35809.9	35184.2							157.45	2332.48	2362.32	1723.05	2412.77	2588.56
157.193	35728.6	35728.6	35141.9							157.35	2292.95	2338.37	1713.63	2409.99	2585.99
157.061	35651.5	35651.5	35100.2							157.25	2255.12	2315.92	1704.68	2407.38	2583.57
156.929	35577.9	35577.9	35059.1							157.15	2220.21	2294.82	1696.17	2404.92	2581.29
										157.05	2187.87	2275	1688.07	2402.6	2579.16

## Sheet: Figure 2b
g-value	Intensity (a.u.)	Intensity (a.u.)	Intensity (a.u.)
1.59717	0.00592	0.00402	0.02223
1.59785	0.01598	0.01085	0.02232
1.59852	0.02386	0.0162	0.0224
1.5992	0.01743	0.01183	0.02234
1.59988	0.00886	0.00601	0.02225
1.60055	0.01178	0.008	0.02228
1.60123	0.02167	0.01471	0.02238
1.60191	0.03444	0.02338	0.0225
1.60259	0.04675	0.03174	0.02262
1.60327	0.04881	0.03314	0.02264
1.60395	0.04095	0.0278	0.02256
1.60463	0.03347	0.02272	0.02249
1.60531	0.03838	0.02606	0.02254
1.60599	0.04846	0.0329	0.02263
1.60668	0.0435	0.02953	0.02259
1.60736	0.02754	0.0187	0.02243
1.60804	0.024	0.01629	0.0224
1.60873	0.03849	0.02613	0.02254
1.60941	0.04841	0.03287	0.02263
1.6101	0.04147	0.02815	0.02257
1.61078	0.03093	0.021	0.02247
1.61147	0.02856	0.01939	0.02244
1.61216	0.02972	0.02018	0.02246
1.61285	0.01733	0.01177	0.02234
1.61354	0.000735391	0.000499261	0.02218
1.61422	0.00494	0.00335	0.02222
1.61491	0.01453	0.00986	0.02231
1.61561	0.01239	0.00841	0.02229
1.6163	0.0165	0.0112	0.02233
1.61699	0.02694	0.01829	0.02243
1.61768	0.03233	0.02195	0.02248
1.61837	0.03442	0.02337	0.0225
1.61907	0.03656	0.02482	0.02252
1.61976	0.03871	0.02628	0.02254
1.62046	0.03465	0.02352	0.0225
1.62115	0.03786	0.02571	0.02253
1.62185	0.04247	0.02884	0.02258
1.62254	0.03333	0.02263	0.02249
1.62324	0.03191	0.02167	0.02248
1.62394	0.04089	0.02776	0.02256
1.62464	0.04031	0.02737	0.02256
1.62534	0.03211	0.0218	0.02248
1.62604	0.0328	0.02226	0.02248
1.62674	0.03926	0.02666	0.02255
1.62744	0.03744	0.02542	0.02253
1.62814	0.02782	0.01889	0.02244
1.62884	0.01896	0.01287	0.02235
1.62954	0.01527	0.01037	0.02232
1.63025	0.0087	0.00591	0.02225
1.63095	0.0069	0.00469	0.02224
1.63166	0.01969	0.01337	0.02236
1.63236	0.03087	0.02096	0.02247
1.63307	0.03634	0.02467	0.02252
1.63377	0.03634	0.02467	0.02252
1.63448	0.03327	0.02258	0.02249
1.63519	0.03753	0.02548	0.02253
1.6359	0.03828	0.02599	0.02254
1.63661	0.02854	0.01937	0.02244
1.63732	0.02143	0.01455	0.02238
1.63803	0.01578	0.01071	0.02232
1.63874	0.01646	0.01117	0.02233
1.63945	0.0319	0.02166	0.02248
1.64016	0.04221	0.02865	0.02257
1.64087	0.03864	0.02623	0.02254
1.64159	0.02283	0.0155	0.02239
1.6423	-0.000801154	-0.000543908	0.02216
1.64302	-0.00528	-0.00358	0.02212
1.64373	0.00873	0.00593	0.02225
1.64445	0.01266	0.0086	0.02229
1.64516	0.02038	0.01383	0.02237
1.64588	0.03885	0.02638	0.02254
1.6466	0.04274	0.02902	0.02258
1.64732	0.04182	0.02839	0.02257
1.64804	0.03971	0.02696	0.02255
1.64876	0.0241	0.01636	0.0224
1.64948	0.01351	0.00917	0.0223
1.6502	0.00884	0.006	0.02225
1.65092	0.00828	0.00562	0.02225
1.65164	0.02143	0.01455	0.02238
1.65236	0.03544	0.02406	0.02251
1.65309	0.04819	0.03272	0.02263
1.65381	0.05837	0.03963	0.02273
1.65454	0.06203	0.04211	0.02276
1.65526	0.0551	0.0374	0.0227
1.65599	0.04138	0.02809	0.02257
1.65672	0.03349	0.02274	0.02249
1.65744	0.0294	0.01996	0.02245
1.65817	0.03373	0.0229	0.02249
1.6589	0.03545	0.02407	0.02251
1.65963	0.02352	0.01596	0.0224
1.66036	0.01612	0.01095	0.02232
1.66109	0.01697	0.01152	0.02233
1.66182	0.01343	0.00912	0.0223
1.66256	0.00868	0.00589	0.02225
1.66329	0.01655	0.01124	0.02233
1.66402	0.02913	0.01977	0.02245
1.66476	0.02846	0.01932	0.02244
1.66549	0.02848	0.01934	0.02244
1.66623	0.03538	0.02402	0.02251
1.66696	0.03814	0.02589	0.02254
1.6677	0.03933	0.0267	0.02255
1.66844	0.04083	0.02772	0.02256
1.66918	0.04993	0.0339	0.02265
1.66992	0.04566	0.031	0.02261
1.67066	0.02092	0.0142	0.02237
1.6714	0.00488	0.00331	0.02222
1.67214	0.00336	0.00228	0.0222
1.67288	0.01649	0.01119	0.02233
1.67362	0.02871	0.01949	0.02245
1.67436	0.02805	0.01904	0.02244
1.67511	0.02762	0.01875	0.02243
1.67585	0.03082	0.02092	0.02247
1.6766	0.02421	0.01644	0.0224
1.67734	0.00953	0.00647	0.02226
1.67809	0.00375	0.00254	0.02221
1.67884	0.01302	0.00884	0.02229
1.67958	0.02041	0.01386	0.02237
1.68033	0.0195	0.01324	0.02236
1.68108	0.02605	0.01769	0.02242
1.68183	0.03967	0.02693	0.02255
1.68258	0.05161	0.03504	0.02267
1.68333	0.04702	0.03192	0.02262
1.68408	0.03703	0.02514	0.02253
1.68484	0.0339	0.02301	0.0225
1.68559	0.02243	0.01523	0.02239
1.68634	0.01869	0.01269	0.02235
1.6871	0.0361	0.02451	0.02252
1.68785	0.04686	0.03182	0.02262
1.68861	0.02978	0.02022	0.02246
1.68937	0.00449	0.00305	0.02221
1.69012	0.00282	0.00192	0.0222
1.69088	0.00688	0.00467	0.02224
1.69164	0.00822	0.00558	0.02225
1.6924	0.02649	0.01798	0.02242
1.69316	0.04043	0.02745	0.02256
1.69392	0.03828	0.02599	0.02254
1.69468	0.02887	0.0196	0.02245
1.69544	0.02522	0.01712	0.02241
1.69621	0.02847	0.01933	0.02244
1.69697	0.01933	0.01312	0.02236
1.69773	0.00389	0.00264	0.02221
1.6985	-0.00315	-0.00214	0.02214
1.69927	-0.00447	-0.00303	0.02213
1.70003	0.00303	0.00206	0.0222
1.7008	0.01476	0.01002	0.02231
1.70157	0.01197	0.00812	0.02228
1.70234	0.00334	0.00227	0.0222
1.7031	0.0021	0.00142	0.02219
1.70387	0.00646	0.00439	0.02223
1.70465	0.01586	0.01077	0.02232
1.70542	0.02753	0.01869	0.02243
1.70619	0.03371	0.02289	0.02249
1.70696	0.03188	0.02164	0.02248
1.70774	0.0288	0.01955	0.02245
1.70851	0.0097	0.00658	0.02226
1.70929	-0.01434	-0.00973	0.02203
1.71006	-0.00998	-0.00678	0.02207
1.71084	0.00396	0.00269	0.02221
1.71161	0.00618	0.0042	0.02223
1.71239	0.00702	0.00476	0.02224
1.71317	0.01103	0.00749	0.02228
1.71395	0.01826	0.01239	0.02235
1.71473	0.02585	0.01755	0.02242
1.71551	0.03036	0.02061	0.02246
1.71629	0.03719	0.02525	0.02253
1.71708	0.03083	0.02093	0.02247
1.71786	0.01815	0.01232	0.02234
1.71864	0.02141	0.01453	0.02238
1.71943	0.02331	0.01582	0.02239
1.72021	0.0149	0.01011	0.02231
1.721	0.00735	0.00499	0.02224
1.72178	0.000110925	7.53078e-05	0.02217
1.72257	-0.000934678	-0.000634558	0.02216
1.72336	0.0069	0.00468	0.02224
1.72415	0.01185	0.00805	0.02228
1.72494	0.01753	0.0119	0.02234
1.72573	0.01839	0.01248	0.02235
1.72652	0.00883	0.00599	0.02225
1.72731	0.01059	0.00719	0.02227
1.7281	0.02855	0.01938	0.02244
1.7289	0.0387	0.02627	0.02254
1.72969	0.03426	0.02326	0.0225
1.73049	0.02905	0.01973	0.02245
1.73128	0.02545	0.01728	0.02241
1.73208	0.0264	0.01793	0.02242
1.73288	0.03147	0.02136	0.02247
1.73367	0.02636	0.01789	0.02242
1.73447	0.0177	0.01202	0.02234
1.73527	0.01474	0.01001	0.02231
1.73607	0.01443	0.0098	0.02231
1.73687	0.02062	0.014	0.02237
1.73767	0.02976	0.0202	0.02246
1.73848	0.03072	0.02086	0.02246
1.73928	0.02374	0.01612	0.0224
1.74008	0.0146	0.00991	0.02231
1.74089	0.00772	0.00524	0.02224
1.74169	0.00928	0.0063	0.02226
1.7425	0.01502	0.0102	0.02231
1.74331	0.02206	0.01498	0.02238
1.74411	0.02959	0.02009	0.02245
1.74492	0.02633	0.01787	0.02242
1.74573	0.01516	0.01029	0.02232
1.74654	0.00365	0.00248	0.02221
1.74735	-0.00152	-0.00103	0.02216
1.74816	-0.00107	-0.000725137	0.02216
1.74898	0.00292	0.00199	0.0222
1.74979	0.00831	0.00564	0.02225
1.7506	0.00346	0.00235	0.0222
1.75142	0.000886543	0.000601879	0.02218
1.75223	0.01315	0.00893	0.0223
1.75305	0.02757	0.01871	0.02243
1.75387	0.02996	0.02034	0.02246
1.75468	0.02642	0.01794	0.02242
1.7555	0.02156	0.01464	0.02238
1.75632	0.01558	0.01058	0.02232
1.75714	0.01113	0.00755	0.02228
1.75796	-0.00178	-0.00121	0.02215
1.75878	-0.00772	-0.00524	0.0221
1.75961	0.00561	0.00381	0.02222
1.76043	0.01455	0.00988	0.02231
1.76125	0.01442	0.00979	0.02231
1.76208	0.01896	0.01287	0.02235
1.7629	0.01813	0.01231	0.02234
1.76373	0.00987	0.0067	0.02226
1.76456	0.01133	0.00769	0.02228
1.76539	0.00954	0.00648	0.02226
1.76622	0.01087	0.00738	0.02227
1.76704	0.02502	0.01699	0.02241
1.76788	0.02464	0.01673	0.02241
1.76871	0.02047	0.0139	0.02237
1.76954	0.02198	0.01493	0.02238
1.77037	0.00988	0.00671	0.02226
1.7712	0.00193	0.00131	0.02219
1.77204	0.01052	0.00714	0.02227
1.77287	0.01535	0.01042	0.02232
1.77371	0.01622	0.01101	0.02233
1.77455	0.01932	0.01312	0.02236
1.77538	0.01768	0.012	0.02234
1.77622	0.01919	0.01303	0.02235
1.77706	0.01812	0.0123	0.02234
1.7779	0.00189	0.00128	0.02219
1.77874	-0.00539	-0.00366	0.02212
1.77958	0.00192	0.00131	0.02219
1.78043	0.01473	0.01	0.02231
1.78127	0.02894	0.01965	0.02245
1.78211	0.02717	0.01845	0.02243
1.78296	0.01701	0.01155	0.02233
1.78381	0.02292	0.01556	0.02239
1.78465	0.02762	0.01875	0.02243
1.7855	0.01459	0.0099	0.02231
1.78635	0.00555	0.00377	0.02222
1.7872	0.00876	0.00595	0.02225
1.78805	0.0111	0.00754	0.02228
1.7889	0.0043	0.00292	0.02221
1.78975	0.00126	0.000858787	0.02218
1.7906	0.0041	0.00278	0.02221
1.79145	0.00253	0.00172	0.02219
1.79231	0.0015	0.00102	0.02218
1.79316	0.00429	0.00291	0.02221
1.79402	0.00658	0.00447	0.02223
1.79488	0.00923	0.00627	0.02226
1.79573	0.01587	0.01077	0.02232
1.79659	0.01977	0.01342	0.02236
1.79745	0.0114	0.00774	0.02228
1.79831	0.00145	0.000982053	0.02218
1.79917	0.00515	0.0035	0.02222
1.80003	0.00258	0.00175	0.02219
1.80089	-0.01304	-0.00886	0.02204
1.80176	-0.01192	-0.0081	0.02206
1.80262	0.00575	0.0039	0.02223
1.80349	0.01617	0.01098	0.02233
1.80435	0.012	0.00814	0.02229
1.80522	0.00296	0.00201	0.0222
1.80609	-0.00431	-0.00293	0.02213
1.80695	-0.01076	-0.0073	0.02207
1.80782	-0.00769	-0.00522	0.0221
1.80869	0.00656	0.00446	0.02223
1.80957	0.01389	0.00943	0.0223
1.81044	0.00999	0.00678	0.02227
1.81131	0.01334	0.00906	0.0223
1.81218	0.02709	0.01839	0.02243
1.81306	0.03513	0.02385	0.02251
1.81393	0.02603	0.01767	0.02242
1.81481	0.01218	0.00827	0.02229
1.81569	0.00582	0.00395	0.02223
1.81656	-0.00449	-0.00305	0.02213
1.81744	-0.00685	-0.00465	0.0221
1.81832	0.00114	0.000776809	0.02218
1.8192	0.00763	0.00518	0.02224
1.82008	0.00833	0.00565	0.02225
1.82097	-0.00152	-0.00103	0.02216
1.82185	-0.000847013	-0.000575042	0.02216
1.82273	0.000536952	0.00036454	0.02218
1.82362	-0.01201	-0.00815	0.02205
1.8245	-0.01058	-0.00718	0.02207
1.82539	-0.00127	-0.000863824	0.02216
1.82628	-0.00339	-0.0023	0.02214
1.82717	-0.00617	-0.00419	0.02211
1.82805	-0.00817	-0.00555	0.02209
1.82894	-0.00612	-0.00415	0.02211
1.82984	-0.00443	-0.00301	0.02213
1.83073	-0.000324914	-0.000220586	0.02217
1.83162	0.01054	0.00716	0.02227
1.83251	0.00815	0.00553	0.02225
1.83341	-0.00389	-0.00264	0.02213
1.8343	-0.0124	-0.00842	0.02205
1.8352	-0.01787	-0.01213	0.022
1.8361	-0.02259	-0.01534	0.02195
1.837	-0.02499	-0.01697	0.02193
1.83789	-0.01994	-0.01354	0.02198
1.83879	-0.01203	-0.00816	0.02205
1.8397	-0.01228	-0.00834	0.02205
1.8406	-0.01592	-0.01081	0.02202
1.8415	-0.01681	-0.01141	0.02201
1.8424	-0.01684	-0.01143	0.02201
1.84331	-0.01606	-0.0109	0.02202
1.84421	-0.01143	-0.00776	0.02206
1.84512	-0.0084	-0.0057	0.02209
1.84603	-0.01647	-0.01118	0.02201
1.84693	-0.02858	-0.01941	0.0219
1.84784	-0.02263	-0.01537	0.02195
1.84875	-0.00521	-0.00354	0.02212
1.84966	-0.00604	-0.0041	0.02211
1.85058	-0.00774	-0.00525	0.0221
1.85149	-0.00225	-0.00152	0.02215
1.8524	-0.00857	-0.00582	0.02209
1.85332	-0.01196	-0.00812	0.02206
1.85423	-0.0129	-0.00876	0.02205
1.85515	-0.0141	-0.00957	0.02203
1.85607	-0.00349	-0.00237	0.02214
1.85698	0.000547984	0.000372029	0.02218
1.8579	-0.00766	-0.0052	0.0221
1.85882	-0.01241	-0.00843	0.02205
1.85974	-0.01728	-0.01173	0.022
1.86067	-0.02394	-0.01626	0.02194
1.86159	-0.03329	-0.0226	0.02185
1.86251	-0.03819	-0.02593	0.0218
1.86344	-0.03073	-0.02087	0.02188
1.86436	-0.02908	-0.01974	0.02189
1.86529	-0.02966	-0.02013	0.02189
1.86622	-0.0223	-0.01514	0.02196
1.86715	-0.01989	-0.0135	0.02198
1.86808	-0.02474	-0.0168	0.02193
1.86901	-0.02859	-0.01941	0.0219
1.86994	-0.03791	-0.02574	0.02181
1.87087	-0.04438	-0.03013	0.02174
1.8718	-0.0388	-0.02634	0.0218
1.87274	-0.03692	-0.02507	0.02182
1.87367	-0.0336	-0.02281	0.02185
1.87461	-0.02323	-0.01577	0.02195
1.87555	-0.01706	-0.01158	0.02201
1.87648	-0.01306	-0.00887	0.02204
1.87742	-0.0164	-0.01113	0.02201
1.87836	-0.03357	-0.02279	0.02185
1.8793	-0.04442	-0.03016	0.02174
1.88024	-0.04631	-0.03144	0.02173
1.88119	-0.04929	-0.03346	0.0217
1.88213	-0.04516	-0.03066	0.02174
1.88308	-0.03795	-0.02577	0.02181
1.88402	-0.04234	-0.02875	0.02176
1.88497	-0.06032	-0.04095	0.02159
1.88592	-0.08058	-0.0547	0.0214
1.88687	-0.08877	-0.06027	0.02132
1.88781	-0.07732	-0.05249	0.02143
1.88877	-0.05959	-0.04046	0.0216
1.88972	-0.06161	-0.04183	0.02158
1.89067	-0.07174	-0.0487	0.02148
1.89162	-0.06475	-0.04396	0.02155
1.89258	-0.05851	-0.03972	0.02161
1.89353	-0.0594	-0.04033	0.0216
1.89449	-0.05405	-0.03669	0.02165
1.89545	-0.06121	-0.04155	0.02158
1.89641	-0.07348	-0.04989	0.02147
1.89736	-0.06918	-0.04697	0.02151
1.89833	-0.06403	-0.04347	0.02156
1.89929	-0.06654	-0.04518	0.02153
1.90025	-0.05867	-0.03983	0.02161
1.90121	-0.04588	-0.03115	0.02173
1.90218	-0.05956	-0.04043	0.0216
1.90314	-0.07987	-0.05422	0.0214
1.90411	-0.07389	-0.05016	0.02146
1.90508	-0.06346	-0.04308	0.02156
1.90604	-0.06195	-0.04206	0.02158
1.90701	-0.06073	-0.04123	0.02159
1.90798	-0.06755	-0.04586	0.02152
1.90896	-0.07981	-0.05419	0.0214
1.90993	-0.08211	-0.05575	0.02138
1.9109	-0.07378	-0.05009	0.02146
1.91188	-0.07209	-0.04894	0.02148
1.91285	-0.07877	-0.05348	0.02141
1.91383	-0.09053	-0.06146	0.0213
1.91481	-0.09946	-0.06752	0.02122
1.91578	-0.08741	-0.05935	0.02133
1.91676	-0.07416	-0.05035	0.02146
1.91775	-0.07963	-0.05406	0.02141
1.91873	-0.09264	-0.06289	0.02128
1.91971	-0.10895	-0.07396	0.02112
1.92069	-0.12178	-0.08268	0.021
1.92168	-0.12918	-0.0877	0.02093
1.92266	-0.12949	-0.08791	0.02093
1.92365	-0.11492	-0.07802	0.02107
1.92464	-0.09914	-0.06731	0.02122
1.92563	-0.09801	-0.06654	0.02123
1.92662	-0.10988	-0.0746	0.02112
1.92761	-0.12202	-0.08284	0.021
1.9286	-0.12525	-0.08503	0.02097
1.92959	-0.12641	-0.08582	0.02096
1.93059	-0.13669	-0.0928	0.02086
1.93158	-0.14704	-0.09983	0.02076
1.93258	-0.15675	-0.10642	0.02067
1.93358	-0.16883	-0.11462	0.02055
1.93457	-0.16313	-0.11075	0.02061
1.93557	-0.14098	-0.09571	0.02082
1.93657	-0.14426	-0.09794	0.02079
1.93758	-0.17911	-0.1216	0.02045
1.93858	-0.19578	-0.13292	0.02029
1.93958	-0.18312	-0.12432	0.02041
1.94059	-0.17699	-0.12016	0.02047
1.94159	-0.18433	-0.12514	0.0204
1.9426	-0.18869	-0.1281	0.02036
1.94361	-0.19697	-0.13373	0.02028
1.94462	-0.21041	-0.14285	0.02015
1.94563	-0.20545	-0.13948	0.0202
1.94664	-0.18865	-0.12807	0.02036
1.94765	-0.18535	-0.12583	0.02039
1.94866	-0.19216	-0.13046	0.02033
1.94968	-0.19659	-0.13347	0.02028
1.95069	-0.19788	-0.13434	0.02027
1.95171	-0.19862	-0.13484	0.02026
1.95272	-0.20281	-0.13769	0.02022
1.95374	-0.21396	-0.14526	0.02012
1.95476	-0.22725	-0.15428	0.01999
1.95578	-0.23332	-0.1584	0.01993
1.95681	-0.22828	-0.15498	0.01998
1.95783	-0.2171	-0.14739	0.02009
1.95885	-0.19948	-0.13543	0.02026
1.95988	-0.1917	-0.13015	0.02033
1.9609	-0.20718	-0.14065	0.02018
1.96193	-0.21751	-0.14767	0.02008
1.96296	-0.21058	-0.14297	0.02015
1.96399	-0.20685	-0.14043	0.02019
1.96502	-0.20524	-0.13934	0.0202
1.96605	-0.20339	-0.13809	0.02022
1.96708	-0.20929	-0.14209	0.02016
1.96812	-0.2114	-0.14352	0.02014
1.96915	-0.2071	-0.1406	0.02018
1.97019	-0.20812	-0.14129	0.02017
1.97123	-0.20636	-0.1401	0.02019
1.97227	-0.19311	-0.1311	0.02032
1.9733	-0.19174	-0.13017	0.02033
1.97435	-0.20367	-0.13827	0.02022
1.97539	-0.19904	-0.13513	0.02026
1.97643	-0.17973	-0.12202	0.02045
1.97747	-0.17103	-0.11611	0.02053
1.97852	-0.17026	-0.11559	0.02054
1.97957	-0.16368	-0.11112	0.0206
1.98061	-0.14639	-0.09938	0.02077
1.98166	-0.1133	-0.07692	0.02108
1.98271	-0.08735	-0.0593	0.02133
1.98376	-0.08661	-0.0588	0.02134
1.98481	-0.09253	-0.06282	0.02128
1.98587	-0.09304	-0.06316	0.02128
1.98692	-0.08406	-0.05707	0.02136
1.98798	-0.05485	-0.03724	0.02164
1.98903	-0.02611	-0.01773	0.02192
1.99009	-0.01743	-0.01183	0.022
1.99115	-0.01305	-0.00886	0.02204
1.99221	-0.000583879	-0.000396399	0.02216
1.99327	0.02216	0.01504	0.02238
1.99433	0.04771	0.03239	0.02263
1.9954	0.06355	0.04314	0.02278
1.99646	0.06547	0.04445	0.0228
1.99753	0.06548	0.04446	0.0228
1.99859	0.0865	0.05873	0.023
1.99966	0.11919	0.08092	0.02331
2.00073	0.13539	0.09191	0.02347
2.0018	0.14695	0.09977	0.02358
2.00287	0.16617	0.11281	0.02376
2.00394	0.18715	0.12706	0.02397
2.00502	0.20717	0.14065	0.02416
2.00609	0.21535	0.1462	0.02424
2.00717	0.19965	0.13554	0.02409
2.00825	0.18652	0.12663	0.02396
2.00933	0.19718	0.13387	0.02406
2.01041	0.20824	0.14138	0.02417
2.01149	0.21625	0.14681	0.02424
2.01257	0.23059	0.15655	0.02438
2.01365	0.25215	0.17118	0.02459
2.01474	0.26525	0.18008	0.02471
2.01582	0.25233	0.17131	0.02459
2.01691	0.234	0.15887	0.02441
2.018	0.23551	0.15989	0.02443
2.01909	0.24562	0.16675	0.02453
2.02018	0.24793	0.16832	0.02455
2.02127	0.25003	0.16975	0.02457
2.02236	0.26223	0.17803	0.02469
2.02346	0.27949	0.18975	0.02485
2.02455	0.28806	0.19556	0.02493
2.02565	0.28913	0.19629	0.02494
2.02675	0.29454	0.19997	0.025
2.02784	0.29591	0.20089	0.02501
2.02894	0.28457	0.19319	0.0249
2.03005	0.27353	0.1857	0.02479
2.03115	0.26585	0.18049	0.02472
2.03225	0.25991	0.17645	0.02466
2.03336	0.26289	0.17848	0.02469
2.03446	0.26758	0.18166	0.02474
2.03557	0.26722	0.18142	0.02473
2.03668	0.26106	0.17723	0.02467
2.03779	0.24706	0.16773	0.02454
2.0389	0.23301	0.15819	0.02441
2.04001	0.22628	0.15362	0.02434
2.04113	0.22849	0.15512	0.02436
2.04224	0.2281	0.15486	0.02436
2.04336	0.22354	0.15176	0.02431
2.04448	0.22404	0.1521	0.02432
2.04559	0.21008	0.14262	0.02419
2.04671	0.18511	0.12567	0.02395
2.04784	0.17797	0.12082	0.02388
2.04896	0.18666	0.12672	0.02396
2.05008	0.19543	0.13268	0.02404
2.05121	0.1936	0.13143	0.02403
2.05233	0.18036	0.12245	0.0239
2.05346	0.17025	0.11559	0.0238
2.05459	0.16822	0.11421	0.02378
2.05572	0.16182	0.10986	0.02372
2.05685	0.1514	0.10278	0.02362
2.05798	0.14075	0.09556	0.02352
2.05912	0.12878	0.08743	0.02341
2.06025	0.12646	0.08585	0.02338
2.06139	0.14095	0.09569	0.02352
2.06253	0.15242	0.10348	0.02363
2.06366	0.1553	0.10543	0.02366
2.0648	0.15228	0.10338	0.02363
2.06595	0.13929	0.09456	0.02351
2.06709	0.12979	0.08811	0.02341
2.06823	0.1209	0.08208	0.02333
2.06938	0.10685	0.07254	0.02319
2.07052	0.10385	0.0705	0.02317
2.07167	0.11422	0.07755	0.02327
2.07282	0.12314	0.0836	0.02335
2.07397	0.13098	0.08893	0.02343
2.07512	0.12765	0.08666	0.02339
2.07628	0.11722	0.07958	0.02329
2.07743	0.12367	0.08396	0.02336
2.07859	0.12169	0.08261	0.02334
2.07974	0.10268	0.06971	0.02315
2.0809	0.08933	0.06065	0.02303
2.08206	0.0781	0.05302	0.02292
2.08322	0.07757	0.05267	0.02291
2.08439	0.08599	0.05838	0.02299
2.08555	0.0868	0.05893	0.023
2.08672	0.09342	0.06342	0.02307
2.08788	0.10495	0.07125	0.02318
2.08905	0.10755	0.07301	0.0232
2.09022	0.10831	0.07353	0.02321
2.09139	0.10621	0.07211	0.02319
2.09256	0.0915	0.06212	0.02305
2.09373	0.07795	0.05292	0.02292
2.09491	0.07945	0.05394	0.02293
2.09608	0.08405	0.05706	0.02298
2.09726	0.07423	0.0504	0.02288
2.09844	0.05987	0.04064	0.02274
2.09962	0.06559	0.04453	0.0228
2.1008	0.07882	0.05351	0.02293
2.10198	0.08341	0.05663	0.02297
2.10317	0.0841	0.05709	0.02298
2.10435	0.08534	0.05794	0.02299
2.10554	0.08977	0.06094	0.02303
2.10673	0.09116	0.06189	0.02304
2.10791	0.07019	0.04765	0.02284
2.1091	0.04081	0.02771	0.02256
2.1103	0.04277	0.02904	0.02258
2.11149	0.05346	0.03629	0.02268
2.11269	0.06055	0.04111	0.02275
2.11388	0.066	0.04481	0.0228
2.11508	0.06269	0.04256	0.02277
2.11628	0.06802	0.04618	0.02282
2.11748	0.07003	0.04754	0.02284
2.11868	0.06476	0.04396	0.02279
2.11988	0.06799	0.04616	0.02282
2.12109	0.07883	0.05352	0.02293
2.12229	0.08469	0.0575	0.02298
2.1235	0.08587	0.0583	0.02299
2.12471	0.08364	0.05678	0.02297
2.12592	0.07228	0.04907	0.02286
2.12713	0.06372	0.04326	0.02278
2.12834	0.0614	0.04168	0.02276
2.12956	0.05412	0.03675	0.02269
2.13077	0.04344	0.02949	0.02259
2.13199	0.04569	0.03102	0.02261
2.13321	0.05481	0.03721	0.0227
2.13443	0.05333	0.03621	0.02268
2.13565	0.05204	0.03533	0.02267
2.13687	0.0563	0.03822	0.02271
2.1381	0.05512	0.03742	0.0227
2.13932	0.05188	0.03522	0.02267
2.14055	0.05716	0.03881	0.02272
2.14178	0.06153	0.04178	0.02276
2.14301	0.06244	0.04239	0.02277
2.14424	0.06015	0.04084	0.02275
2.14547	0.05332	0.0362	0.02268
2.14671	0.05534	0.03757	0.0227
2.14794	0.0544	0.03693	0.02269
2.14918	0.04271	0.029	0.02258
2.15042	0.0367	0.02491	0.02252
2.15166	0.04105	0.02787	0.02256
2.1529	0.04629	0.03142	0.02261
2.15414	0.04556	0.03093	0.02261
2.15539	0.03547	0.02408	0.02251
2.15663	0.02964	0.02012	0.02245
2.15788	0.04488	0.03047	0.0226
2.15913	0.05998	0.04072	0.02275
2.16038	0.05688	0.03862	0.02272
2.16163	0.04898	0.03325	0.02264
2.16288	0.04247	0.02883	0.02258
2.16414	0.03275	0.02224	0.02248
2.1654	0.03293	0.02236	0.02249
2.16665	0.04234	0.02875	0.02258
2.16791	0.03953	0.02684	0.02255
2.16917	0.03252	0.02208	0.02248
2.17044	0.0293	0.01989	0.02245
2.1717	0.02012	0.01366	0.02236
2.17296	0.01834	0.01245	0.02235
2.17423	0.02689	0.01826	0.02243
2.1755	0.03009	0.02043	0.02246
2.17677	0.02369	0.01609	0.0224
2.17804	0.0219	0.01487	0.02238
2.17931	0.03671	0.02492	0.02252
2.18059	0.04724	0.03207	0.02262
2.18186	0.05307	0.03603	0.02268
2.18314	0.06475	0.04396	0.02279
2.18442	0.066	0.04481	0.0228
2.1857	0.0581	0.03945	0.02273
2.18698	0.05251	0.03565	0.02267
2.18827	0.0485	0.03293	0.02264
2.18955	0.04324	0.02936	0.02258
2.19084	0.03796	0.02577	0.02253
2.19212	0.04187	0.02842	0.02257
2.19341	0.04429	0.03007	0.02259
2.19471	0.03907	0.02652	0.02254
2.196	0.03611	0.02451	0.02252
2.19729	0.034	0.02308	0.0225
2.19859	0.02906	0.01973	0.02245
2.19989	0.01591	0.0108	0.02232
2.20118	0.00785	0.00533	0.02225
2.20249	0.01418	0.00963	0.02231
2.20379	0.02004	0.01361	0.02236
2.20509	0.02881	0.01956	0.02245
2.2064	0.04908	0.03332	0.02264
2.2077	0.06206	0.04213	0.02277
2.20901	0.05402	0.03668	0.02269
2.21032	0.03618	0.02456	0.02252
2.21163	0.02828	0.0192	0.02244
2.21295	0.02853	0.01937	0.02244
2.21426	0.0292	0.01983	0.02245
2.21558	0.03326	0.02258	0.02249
2.21689	0.03358	0.0228	0.02249
2.21821	0.03338	0.02266	0.02249
2.21953	0.03409	0.02315	0.0225
2.22086	0.03441	0.02336	0.0225
2.22218	0.03753	0.02548	0.02253
2.22351	0.03797	0.02578	0.02253
2.22484	0.04018	0.02728	0.02256
2.22616	0.03706	0.02516	0.02253
2.2275	0.03054	0.02073	0.02246
2.22883	0.02742	0.01862	0.02243
2.23016	0.02093	0.01421	0.02237
2.2315	0.02745	0.01864	0.02243
2.23283	0.03355	0.02278	0.02249
2.23417	0.02379	0.01615	0.0224
2.23551	0.01231	0.00835	0.02229
2.23686	0.00307	0.00208	0.0222
2.2382	0.02091	0.0142	0.02237
2.23954	0.04515	0.03065	0.0226
2.24089	0.03837	0.02605	0.02254
2.24224	0.03353	0.02276	0.02249
2.24359	0.04636	0.03147	0.02261
2.24494	0.04874	0.03309	0.02264
2.2463	0.03321	0.02255	0.02249
2.24765	0.02128	0.01445	0.02237
2.24901	0.02314	0.01571	0.02239
2.25037	0.03522	0.02391	0.02251
2.25173	0.04152	0.02819	0.02257
2.25309	0.04015	0.02726	0.02256
2.25445	0.044	0.02987	0.02259
2.25582	0.04942	0.03355	0.02264
2.25719	0.05755	0.03907	0.02272
2.25856	0.06506	0.04417	0.02279
2.25993	0.05853	0.03973	0.02273
2.2613	0.04897	0.03324	0.02264
2.26267	0.03722	0.02527	0.02253
2.26405	0.02311	0.01569	0.02239
2.26542	0.02885	0.01959	0.02245
2.2668	0.04146	0.02814	0.02257
2.26818	0.04705	0.03194	0.02262
2.26957	0.04633	0.03146	0.02261
2.27095	0.04069	0.02762	0.02256
2.27234	0.03859	0.0262	0.02254
2.27372	0.03814	0.0259	0.02254
2.27511	0.04318	0.02932	0.02258
2.2765	0.05082	0.0345	0.02266
2.2779	0.04953	0.03363	0.02265
2.27929	0.04044	0.02746	0.02256
2.28069	0.03382	0.02296	0.02249
2.28209	0.03803	0.02582	0.02253
2.28349	0.0411	0.0279	0.02256
2.28489	0.04105	0.02787	0.02256
2.28629	0.05148	0.03495	0.02266
2.28769	0.05713	0.03878	0.02272
2.2891	0.04064	0.02759	0.02256
2.29051	0.02593	0.01761	0.02242
2.29192	0.02749	0.01866	0.02243
2.29333	0.02858	0.0194	0.02244
2.29475	0.03354	0.02277	0.02249
2.29616	0.03742	0.0254	0.02253
2.29758	0.02996	0.02034	0.02246
2.299	0.02358	0.01601	0.0224
2.30042	0.02688	0.01825	0.02243
2.30184	0.03864	0.02623	0.02254
2.30327	0.03928	0.02667	0.02255
2.30469	0.02859	0.01941	0.02244
2.30612	0.03136	0.02129	0.02247
2.30755	0.04716	0.03202	0.02262
2.30898	0.05505	0.03737	0.0227
2.31042	0.05386	0.03657	0.02269
2.31185	0.04873	0.03308	0.02264
2.31329	0.03734	0.02535	0.02253
2.31473	0.02996	0.02034	0.02246
2.31617	0.03066	0.02082	0.02246
2.31761	0.03502	0.02378	0.02251
2.31905	0.04042	0.02744	0.02256
2.3205	0.04634	0.03146	0.02261
2.32195	0.04358	0.02959	0.02259
2.3234	0.04128	0.02802	0.02257
2.32485	0.04768	0.03237	0.02263
2.3263	0.03541	0.02404	0.02251
2.32776	0.01046	0.0071	0.02227
2.32922	0.00476	0.00323	0.02222
2.33068	0.00926	0.00629	0.02226
2.33214	0.00561	0.00381	0.02222
2.3336	0.00668	0.00453	0.02223
2.33507	0.01384	0.0094	0.0223
2.33653	0.02301	0.01562	0.02239
2.338	0.02839	0.01928	0.02244
2.33947	0.02056	0.01396	0.02237
2.34094	0.01291	0.00876	0.02229
2.34242	0.01321	0.00897	0.0223
2.34389	0.02309	0.01567	0.02239
2.34537	0.03297	0.02239	0.02249
2.34685	0.02808	0.01906	0.02244
2.34833	0.02533	0.0172	0.02241
2.34982	0.02984	0.02026	0.02246
2.3513	0.02891	0.01963	0.02245
2.35279	0.0263	0.01785	0.02242
2.35428	0.03202	0.02174	0.02248
2.35577	0.04426	0.03005	0.02259
2.35726	0.04151	0.02818	0.02257
2.35876	0.0297	0.02017	0.02245
2.36026	0.03471	0.02357	0.0225
2.36175	0.04093	0.02779	0.02256
2.36326	0.03177	0.02157	0.02247
2.36476	0.02609	0.01771	0.02242
2.36626	0.0332	0.02254	0.02249
2.36777	0.03512	0.02384	0.02251
2.36928	0.03161	0.02146	0.02247
2.37079	0.04395	0.02984	0.02259
2.3723	0.05882	0.03994	0.02273
2.37382	0.05215	0.03541	0.02267
2.37533	0.03877	0.02632	0.02254
2.37685	0.04023	0.02731	0.02256
2.37837	0.04883	0.03315	0.02264
2.3799	0.05272	0.03579	0.02268
2.38142	0.04895	0.03323	0.02264
2.38295	0.03607	0.02449	0.02252
2.38447	0.02614	0.01774	0.02242
2.38601	0.02946	0.02	0.02245
2.38754	0.02771	0.01881	0.02244
2.38907	0.01945	0.0132	0.02236
2.39061	0.023	0.01561	0.02239
2.39215	0.0296	0.0201	0.02245
2.39369	0.028	0.01901	0.02244
2.39523	0.02512	0.01705	0.02241
2.39677	0.02699	0.01832	0.02243
2.39832	0.02773	0.01882	0.02244
2.39987	0.03372	0.02289	0.02249
2.40142	0.04492	0.03049	0.0226
2.40297	0.04067	0.02761	0.02256
2.40453	0.02643	0.01794	0.02242
2.40609	0.02366	0.01606	0.0224
2.40764	0.02933	0.01991	0.02245
2.4092	0.03484	0.02365	0.0225
2.41077	0.04464	0.03031	0.0226
2.41233	0.04536	0.0308	0.02261
2.4139	0.02708	0.01839	0.02243
2.41547	0.0166	0.01127	0.02233
2.41704	0.02063	0.01401	0.02237
2.41861	0.02537	0.01722	0.02241
2.42019	0.02748	0.01866	0.02243
2.42177	0.01996	0.01355	0.02236
2.42335	0.01675	0.01137	0.02233
2.42493	0.02877	0.01953	0.02245
2.42651	0.03893	0.02643	0.02254
2.4281	0.03633	0.02467	0.02252
2.42969	0.02545	0.01728	0.02241
2.43128	0.01838	0.01248	0.02235
2.43287	0.0286	0.01942	0.02244
2.43446	0.05498	0.03733	0.0227
2.43606	0.06239	0.04236	0.02277
2.43766	0.04305	0.02922	0.02258
2.43926	0.03051	0.02072	0.02246
2.44086	0.03268	0.02219	0.02248
2.44247	0.04457	0.03026	0.0226
2.44407	0.05386	0.03657	0.02269
2.44568	0.04409	0.02993	0.02259
2.44729	0.02794	0.01897	0.02244
2.44891	0.02626	0.01783	0.02242
2.45052	0.03651	0.02479	0.02252
2.45214	0.04039	0.02742	0.02256
2.45376	0.03454	0.02345	0.0225
2.45538	0.02769	0.0188	0.02244
2.45701	0.02149	0.01459	0.02238
2.45864	0.02364	0.01605	0.0224
2.46026	0.02776	0.01884	0.02244
2.4619	0.01837	0.01247	0.02235
2.46353	0.01335	0.00906	0.0223
2.46516	0.02685	0.01823	0.02243
2.4668	0.03697	0.0251	0.02252
2.46844	0.03262	0.02215	0.02248
2.47008	0.03066	0.02082	0.02246
2.47173	0.03758	0.02552	0.02253
2.47337	0.05054	0.03431	0.02265
2.47502	0.05525	0.03751	0.0227
2.47667	0.03537	0.02401	0.02251
2.47833	0.01885	0.0128	0.02235
2.47998	0.02325	0.01579	0.02239
2.48164	0.02573	0.01747	0.02242
2.4833	0.01934	0.01313	0.02236
2.48496	0.02097	0.01423	0.02237
2.48663	0.03231	0.02194	0.02248
2.48829	0.03684	0.02501	0.02252
2.48996	0.0389	0.02641	0.02254
2.49164	0.03836	0.02604	0.02254
2.49331	0.03601	0.02445	0.02252
2.49498	0.03606	0.02448	0.02252
2.49666	0.02677	0.01817	0.02243
2.49834	0.01875	0.01273	0.02235
2.50003	0.02336	0.01586	0.02239
2.50171	0.0367	0.02492	0.02252
2.5034	0.04742	0.03219	0.02262

## Sheet: Figure 2c
Radial distance	|cR| (Å)-4	|cR| (Å)-4	|cR| (Å)-4
0.3068	0.23098	0.24901	0.18193
0.33748	0.23675	0.25713	0.18994
0.36816	0.2408	0.26284	0.19296
0.39884	0.24279	0.26563	0.19056
0.42951	0.24252	0.26526	0.18284
0.46019	0.23997	0.26167	0.17063
0.49087	0.23528	0.25507	0.15606
0.52155	0.22884	0.246	0.14464
0.55223	0.22145	0.2356	0.14647
0.58291	0.21499	0.2265	0.1626
0.61359	0.21353	0.22445	0.1841
0.64427	0.21911	0.23231	0.20515
0.67495	0.22803	0.24486	0.22245
0.70563	0.23737	0.258	0.23366
0.73631	0.24571	0.26975	0.23693
0.76699	0.25224	0.27894	0.23091
0.79767	0.25637	0.28476	0.21493
0.82835	0.25776	0.28671	0.1896
0.85903	0.25627	0.28461	0.16016
0.88971	0.25208	0.27872	0.15478
0.92039	0.2459	0.27001	0.19764
0.95107	0.23934	0.26078	0.26085
0.98175	0.23561	0.25552	0.33245
1.01243	0.23864	0.25979	0.40768
1.04311	0.24918	0.27463	0.48269
1.07379	0.26453	0.29624	0.55371
1.10447	0.28191	0.32072	0.61693
1.13515	0.2994	0.34533	0.66863
1.16583	0.31558	0.3681	0.70532
1.1965	0.32936	0.38752	0.72402
1.22718	0.33996	0.40243	0.72257
1.25786	0.34689	0.41218	0.70017
1.28854	0.35014	0.41676	0.65828
1.31922	0.35035	0.41706	0.60264
1.3499	0.34915	0.41536	0.54732
1.38058	0.34935	0.41565	0.52043
1.41126	0.6197	0.42343	0.55776
1.44194	0.70222	0.82319	0.67163
1.47262	0.87224	0.93106	0.84505
1.5033	1.1023	1.0843	1.05739
1.53398	1.3695	1.27496	1.29389
1.56466	1.65831	1.4931	1.5439
1.59534	1.95707	1.72888	1.79874
1.62602	2.25598	1.9731	2.05068
1.6567	2.54617	2.21717	2.29255
1.68738	2.81942	2.45305	2.51767
1.71806	3.06822	2.67329	2.71992
1.74874	3.28577	2.87108	2.89384
1.77942	3.4662	3.04038	3.03476
1.8101	3.60467	3.17606	3.13891
1.84078	3.69751	3.27399	3.20355
1.87146	3.74233	3.33118	3.22705
1.90214	3.73807	3.34584	3.20889
1.93282	3.68505	3.31742	3.14972
1.9635	3.58491	3.24662	3.05128
1.99418	3.44058	3.13536	2.9164
2.02485	3.25614	2.98669	2.74881
2.05553	3.03673	2.80467	2.55308
2.08621	2.78831	2.59424	2.33444
2.11689	2.51748	2.36103	2.09858
2.14757	2.23128	2.11117	1.85149
2.17825	1.93695	1.85109	1.59923
2.20893	1.6417	1.58727	1.34776
2.23961	1.3525	1.32609	1.10274
2.27029	1.07597	1.07359	0.86939
2.30097	0.81838	0.83534	0.6523
2.33165	0.5861	0.61643	0.45544
2.36233	0.38849	0.42187	0.28248
2.39301	0.25818	0.25985	0.14659
2.42369	0.28133	0.18245	0.20978
2.45437	0.37415	0.25503	0.3044
2.48505	0.45529	0.33602	0.37536
2.51573	0.51245	0.39493	0.42271
2.54641	0.54503	0.43019	0.44841
2.57709	0.55529	0.44366	0.45523
2.60777	0.54671	0.43845	0.44645
2.63845	0.52348	0.41838	0.42574
2.66913	0.4902	0.38778	0.39699
2.69981	0.45164	0.35144	0.3642
2.73049	0.41251	0.31453	0.33131
2.76117	0.37704	0.28243	0.30188
2.79184	0.34827	0.25994	0.27862
2.82252	0.32724	0.24907	0.26253
2.8532	0.31255	0.24714	0.25249
2.88388	0.30103	0.2484	0.24581
2.91456	0.28929	0.24744	0.23962
2.94524	0.27497	0.24083	0.23198
2.97592	0.25742	0.22697	0.22241
3.0066	0.23823	0.20572	0.21191
3.03728	0.22194	0.17809	0.20296
3.06796	0.21621	0.14699	0.19892
3.09864	0.22662	0.12911	0.20225
3.12932	0.25017	0.15556	0.2124
3.16	0.27965	0.19259	0.22637
3.19068	0.30931	0.22867	0.2407
3.22136	0.33536	0.26072	0.25262
3.25204	0.3552	0.28673	0.26015
3.28272	0.3671	0.30522	0.26198
3.3134	0.36999	0.31516	0.25739
3.34408	0.36339	0.31597	0.24614
3.37476	0.34739	0.30754	0.22846
3.40544	0.32262	0.29023	0.20494
3.43612	0.29024	0.26482	0.17657
3.4668	0.25199	0.23248	0.14463
3.49748	0.21062	0.19479	0.11302
3.52816	0.17278	0.15397	0.13692
3.55884	0.1639	0.12094	0.17118
3.58952	0.19521	0.15106	0.20349
3.62019	0.23508	0.19212	0.23232
3.65087	0.27283	0.23046	0.25645
3.68155	0.30519	0.2639	0.27495
3.71223	0.33045	0.29097	0.28718
3.74291	0.34756	0.31061	0.29281
3.77359	0.35596	0.32213	0.29185
3.80427	0.35555	0.3252	0.28463
3.83495	0.34663	0.31986	0.27181
3.86563	0.32991	0.30652	0.25436
3.89631	0.30642	0.28592	0.23359
3.92699	0.27751	0.25913	0.21121
3.95767	0.24483	0.22757	0.18956
3.98835	0.21047	0.19317	0.17207
4.01903	0.17778	0.15961	0.16329
4.04971	0.156	0.14013	0.16544
4.08039	0.16304	0.15674	0.17474
4.11107	0.18655	0.18817	0.18579
4.14175	0.21063	0.21995	0.1952
4.17243	0.23103	0.24857	0.20137
4.20311	0.24641	0.27257	0.20366
4.23379	0.25635	0.29114	0.20208
4.26447	0.26099	0.30385	0.19715
4.29515	0.26091	0.31057	0.1899
4.32583	0.2571	0.31143	0.18186
4.35651	0.25096	0.3068	0.17517
4.38719	0.24423	0.29723	0.17213
4.41786	0.23877	0.28343	0.17408
4.44854	0.23619	0.26623	0.18045
4.47922	0.23727	0.24654	0.18923
4.5099	0.24161	0.22529	0.19831
4.54058	0.24791	0.20343	0.20606
4.57126	0.25452	0.18183	0.21142
4.60194	0.25996	0.16136	0.21376
4.63262	0.26306	0.14283	0.21288
4.6633	0.2631	0.12725	0.20895
4.69398	0.25974	0.11715	0.20254
4.72466	0.25298	0.11803	0.19469
4.75534	0.24321	0.12365	0.187
4.78602	0.23116	0.12791	0.18158
4.8167	0.218	0.13008	0.18061
4.84738	0.20542	0.13072	0.18509
4.87806	0.19577	0.13123	0.19424
4.90874	0.19161	0.13365	0.20618
4.93942	0.19427	0.1395	0.21901
4.9701	0.20264	0.14886	0.23127
5.00078	0.21428	0.16086	0.24192
5.03146	0.22697	0.17456	0.2503
5.06214	0.23922	0.18913	0.25603
5.09282	0.25015	0.20388	0.25899
5.1235	0.25932	0.2182	0.25926
5.15418	0.26654	0.23152	0.2571
5.18486	0.27187	0.24335	0.25295
5.21553	0.27547	0.25321	0.24733
5.24621	0.27755	0.26072	0.24081
5.27689	0.27834	0.26553	0.23399
5.30757	0.27804	0.26739	0.22734
5.33825	0.27673	0.26611	0.22119
5.36893	0.27444	0.2616	0.21564
5.39961	0.27106	0.25386	0.21054
5.43029	0.26644	0.24298	0.20557
5.46097	0.26038	0.22917	0.20026
5.49165	0.25272	0.21269	0.19414
5.52233	0.24333	0.19393	0.18681
5.55301	0.23219	0.17334	0.17797
5.58369	0.21941	0.15148	0.16747
5.61437	0.20533	0.12916	0.15531
5.64505	0.19059	0.11332	0.14163
5.67573	0.17645	0.1312	0.12675
5.70641	0.16542	0.15268	0.11206
5.73709	0.16163	0.17308	0.11812
5.76777	0.16739	0.19169	0.13456
5.79845	0.17976	0.20805	0.15116
5.82913	0.19482	0.2218	0.1672
5.85981	0.21027	0.23269	0.18222
5.89049	0.22485	0.24057	0.19584
5.92117	0.23779	0.24539	0.20778
5.95185	0.2486	0.24719	0.21777
5.98253	0.25694	0.24612	0.22565
6.0132	0.26263	0.2424	0.23134

## Sheet: Figure 2d
Wavenumber (Å-1)	K2c(k) (Å-3)	K2c(k) (Å-3)	K2c(k) (Å-3)
0	0.19125	-0.10451	-0.23197
0.05	0.1999	-0.10484	-0.21921
0.1	0.21564	-0.09591	-0.19684
0.15	0.23586	-0.07945	-0.16748
0.2	0.25725	-0.05797	-0.13442
0.25	0.27603	-0.03446	-0.1013
0.3	0.28828	-0.01219	-0.07183
0.35	0.29035	0.00562	-0.04947
0.4	0.27916	0.01609	-0.03705
0.45	0.25252	0.01697	-0.03655
0.5	0.20938	0.00685	-0.04886
0.55	0.14999	-0.01466	-0.0736
0.6	0.07593	-0.04686	-0.10917
0.65	-0.00999	-0.08795	-0.15274
0.7	-0.10384	-0.13521	-0.20048
0.75	-0.20091	-0.18511	-0.24783
0.8	-0.29605	-0.23368	-0.28983
0.85	-0.38408	-0.27676	-0.32155
0.9	-0.46023	-0.31042	-0.3385
0.95	-0.52051	-0.33126	-0.33708
1	-0.56212	-0.33678	-0.31486
1.05	-0.58363	-0.32561	-0.27094
1.1	-0.58523	-0.29767	-0.20609
1.15	-0.56866	-0.25425	-0.1228
1.2	-0.53711	-0.19795	-0.02515
1.25	-0.49501	-0.13255	0.08136
1.3	-0.44761	-0.06267	0.19022
1.35	-0.40057	0.00652	0.29434
1.4	-0.35939	0.06972	0.38658
1.45	-0.32897	0.12199	0.46033
1.5	-0.31305	0.1591	0.51001
1.55	-0.31385	0.17799	0.53162
1.6	-0.33175	0.17705	0.52308
1.65	-0.36513	0.15628	0.48453
1.7	-0.4104	0.11743	0.41838
1.75	-0.4622	0.06389	0.32929
1.8	-0.51369	0.000488473	0.22386
1.85	-0.55708	-0.06681	0.11026
1.9	-0.58424	-0.13137	-0.00237
1.95	-0.58735	-0.18638	-0.10457
2	-0.55957	-0.22537	-0.18726
2.05	-0.49572	-0.24278	-0.2425
2.1	-0.39282	-0.23443	-0.26414
2.15	-0.25051	-0.19793	-0.24839
2.2	-0.07127	-0.13291	-0.19425
2.25	0.13952	-0.0412	-0.10371
2.3	0.37377	0.07323	0.01822
2.35	0.62109	0.20448	0.16373
2.4	0.86935	0.34508	0.32264
2.45	1.10546	0.48642	0.48306
2.5	1.3162	0.6194	0.63216
2.55	1.48912	0.73503	0.75705
2.6	1.6134	0.82508	0.84574
2.65	1.68069	0.88268	0.88802
2.7	1.68575	0.90287	0.87635
2.75	1.62688	0.88295	0.80644
2.8	1.50618	0.82274	0.67777
2.85	1.32951	0.72463	0.4938
2.9	1.10618	0.59347	0.26189
2.95	0.84842	0.43622	-0.00706
3	0.5706	0.26155	-0.29912
3.05	0.28832	0.0792	-0.59827
3.1	0.01739	-0.10069	-0.88732
3.15	-0.22729	-0.26825	-1.14904
3.2	-0.43269	-0.41462	-1.36733
3.25	-0.5886	-0.53254	-1.52829
3.3	-0.68835	-0.61685	-1.62124
3.35	-0.7293	-0.66489	-1.63946
3.4	-0.71305	-0.67662	-1.58075
3.45	-0.64538	-0.65463	-1.44765
3.5	-0.53589	-0.60395	-1.24738
3.55	-0.39731	-0.53159	-0.99141
3.6	-0.24468	-0.44607	-0.69475
3.65	-0.09425	-0.35673	-0.37506
3.7	0.03762	-0.27301	-0.0514
3.75	0.13569	-0.20375	0.25692
3.8	0.18693	-0.15644	0.53175
3.85	0.1815	-0.13668	0.75723
3.9	0.1136	-0.14771	0.92094
3.95	-0.01811	-0.19009	1.01475
4	-0.21016	-0.26161	1.0354
4.05	-0.45446	-0.35743	0.98473
4.1	-0.73864	-0.47031	0.86959
4.15	-1.0468	-0.59113	0.70139
4.2	-1.3604	-0.70948	0.49531
4.25	-1.65942	-0.81439	0.26926
4.3	-1.92361	-0.89508	0.04261
4.35	-2.13375	-0.94173	-0.16512
4.4	-2.27291	-0.94618	-0.33573
4.45	-2.32757	-0.90259	-0.45359
4.5	-2.28847	-0.80784	-0.50683
4.55	-2.15134	-0.66189	-0.48824
4.6	-1.9172	-0.46784	-0.39587
4.65	-1.59241	-0.23185	-0.23323
4.7	-1.18841	0.03714	-0.00919
4.75	-0.72109	0.32789	0.26252
4.8	-0.20995	0.62745	0.56422
4.85	0.32295	0.9219	0.87536
4.9	0.85426	1.19711	1.1739
4.95	1.36056	1.43955	1.43776
5	1.81973	1.63704	1.64633
5.05	2.21208	1.77943	1.78188
5.1	2.52145	1.8592	1.83077
5.15	2.73603	1.87185	1.78448
5.2	2.84897	1.81619	1.64024
5.25	2.85866	1.69437	1.40132
5.3	2.76872	1.51184	1.07689
5.35	2.58774	1.27701	0.68159
5.4	2.32867	1.00086	0.2346
5.45	2.00803	0.69636	-0.24144
5.5	1.64491	0.37779	-0.72186
5.55	1.25988	0.06004	-1.18144
5.6	0.87374	-0.24216	-1.596
5.65	0.50643	-0.51498	-1.94383
5.7	0.17587	-0.74619	-2.20703
5.75	-0.10302	-0.92578	-2.37263
5.8	-0.31907	-1.04649	-2.43327
5.85	-0.46548	-1.10413	-2.38767
5.9	-0.54009	-1.09792	-2.2406
5.95	-0.54546	-1.03044	-2.0025
6	-0.48869	-0.90765	-1.68881
6.05	-0.38088	-0.73857	-1.31886
6.1	-0.23652	-0.53491	-0.91467
6.15	-0.07259	-0.31051	-0.4995
6.2	0.09248	-0.08068	-0.09641
6.25	0.23987	0.13856	0.2732
6.3	0.3515	0.33128	0.59085
6.35	0.41118	0.4825	0.84208
6.4	0.40556	0.57903	1.01723
6.45	0.32505	0.3557	1.11191
6.5	0.16449	0.33152	1.12714
6.55	-0.07638	0.26292	1.06904
6.6	-0.39272	0.15033	0.94835
6.65	-0.77462	-0.00324	0.7795
6.7	-1.20744	-0.19215	0.57956
6.75	-1.6724	-0.40831	0.36702
6.8	-2.1474	-0.64146	0.16047
6.85	-2.60804	-0.87952	-0.02265
6.9	-3.02881	-1.10918	-0.16722
6.95	-3.38438	-1.31648	-0.26142
7	-3.65091	-1.48755	-0.29747
7.05	-3.80739	-1.60934	-0.27207
7.1	-3.83681	-1.67036	-0.18656
7.15	-3.72724	-1.66142	-0.04674
7.2	-3.47265	-1.57624	0.13759
7.25	-3.07347	-1.41202	0.35337
7.3	-2.53689	-1.16974	0.58519
7.35	-1.87679	-0.85441	0.81635
7.4	-1.11329	-0.47501	1.03001
7.45	-0.27209	-0.04427	1.2103
7.5	0.61661	0.42177	1.34335
7.55	1.51937	0.90445	1.41818
7.6	2.40104	1.38325	1.4274
7.65	3.22631	1.83681	1.3676
7.7	3.96143	2.24396	1.23959
7.75	4.57582	2.5848	1.04824
7.8	5.04354	2.84177	0.80218
7.85	5.34465	3.00062	0.51317
7.9	5.46616	3.05123	0.19536
7.95	5.40275	2.98826	-0.1356
8	5.15709	2.81156	-0.46351
8.05	4.73971	2.52625	-0.77265
8.1	4.16854	2.14261	-1.0486
8.15	3.46801	1.67564	-1.27911
8.2	2.66789	1.14437	-1.45471
8.25	1.8018	0.57094	-1.56914
8.3	0.90557	-0.02051	-1.61964
8.35	0.01548	-0.60503	-1.60687
8.4	-0.83351	-1.1581	-1.53481
8.45	-1.60942	-1.65694	-1.41028
8.5	-2.28471	-2.08157	-1.24247
8.55	-2.83751	-2.41584	-1.04224
8.6	-3.25254	-2.64821	-0.82138
8.65	-3.52157	-2.77223	-0.59192
8.7	-3.6436	-2.78678	-0.36536
8.75	-3.62456	-2.69598	-0.15206
8.8	-3.47668	-2.50887	0.03929
8.85	-3.21752	-2.23872	0.20207
8.9	-2.86879	-1.90223	0.33194
8.95	-2.45492	-1.5185	0.42692
9	-2.0016	-1.10791	0.48732
9.05	-1.5343	-0.69093	0.51549
9.1	-1.07686	-0.28707	0.51548
9.15	-0.65028	0.0862	0.49264
9.2	-0.27176	0.41426	0.45309
9.25	0.04604	0.68601	0.40328
9.3	0.29535	0.8943	0.34947
9.35	0.47333	1.036	0.29734
9.4	0.58186	1.11201	0.2516
9.45	0.62694	1.12681	0.21579
9.5	0.61799	1.08798	0.1921
9.55	0.56686	1.00547	0.18133
9.6	0.48682	0.89081	0.183
9.65	0.39154	0.75618	0.19545
9.7	0.29404	0.61366	0.21612
9.75	0.20586	0.47437	0.24182
9.8	0.13632	0.34783	0.26904
9.85	0.09204	0.24146	0.29428
9.9	0.0767	0.16025	0.31431
9.95	0.09094	0.10661	0.32643
10	0.13265	0.08044	0.32868
10.05	0.19732	0.07938	0.31994
10.1	0.27858	0.09915	0.29999
10.15	0.36889	0.13412	0.26947
10.2	0.46023	0.17779	0.22979
10.25	0.54479	0.22344	0.18298
10.3	0.6156	0.2647	0.13153
10.35	0.66709	0.296	0.07813
10.4	0.69541	0.31301	0.02548
10.45	0.69872	0.31294	-0.02392
10.5	0.6772	0.29464	-0.06792
10.55	0.6329	0.2586	-0.10493
10.6	0.56953	0.20688	-0.13395
10.65	0.49202	0.14276	-0.1546
10.7	0.40607	0.0705	-0.16717
10.75	0.31765	-0.00513	-0.17246
10.8	0.23247	-0.07923	-0.17178
10.85	0.1555	-0.14722	-0.16671
10.9	0.09069	-0.20515	-0.15902
10.95	0.04057	-0.25002	-0.15049
11	0.00624	-0.27999	-0.14271
11.05	-0.01276	-0.29446	-0.13704
11.1	-0.0182	-0.29405	-0.13444
11.15	-0.01304	-0.2805	-0.13541
11.2	-0.00103	-0.25646	-0.14002
11.25	0.01363	-0.22522	-0.14784
11.3	0.0267	-0.19041	-0.1581
11.35	0.03432	-0.15565	-0.16967
11.4	0.0333	-0.12427	-0.18124
11.45	0.02144	-0.09901	-0.19142
11.5	-0.00231	-0.08185	-0.19887
11.55	-0.03781	-0.07381	-0.2024
11.6	-0.0837	-0.07499	-0.20108
11.65	-0.1376	-0.08452	-0.19434
11.7	-0.19631	-0.10071	-0.18198
11.75	-0.25612	-0.12128	-0.16419
11.8	-0.31311	-0.14348	-0.14155
11.85	-0.36352	-0.16448	-0.11497
11.9	-0.40403	-0.18151	-0.08559
11.95	-0.43209	-0.19221	-0.05473
12	-0.44605	-0.19474	-0.02378
12.05	-0.44533	-0.18802	0.00594
12.1	-0.43041	-0.17174	0.03325
12.15	-0.40279	-0.14641	0.05718
12.2	-0.36481	-0.11331	0.07706
12.25	-0.31946	-0.07433	0.09255
12.3	-0.27007	-0.03183	0.10362
12.35	-0.22007	0.01157	0.11058
12.4	-0.17266	0.05323	0.11397
12.45	-0.13057	0.0907	0.11458
12.5	-0.09583	0.12194	0.11331
12.55	-0.06967	0.14544	0.11109
12.6	-0.05237	0.16034	0.10883
12.65	-0.04336	0.16652	0.1073
12.7	-0.04126	0.16452	0.1071
12.75	-0.04403	0.15552	0.10858
12.8	-0.04922	0.14119	0.11184
12.85	-0.0542	0.12353	0.11671
12.9	-0.05638	0.1047	0.12279
12.95	-0.05352	0.0868	0.12947
13	-0.04389	0.0717	0.136
13.05	-0.02642	0.06088	0.14157
13.1	-0.000864862	0.05532	0.14536
13.15	0.03225	0.05539	0.14663
13.2	0.07164	0.06088	0.14478
13.25	0.11536	0.07101	0.13941
13.3	0.161	0.08452	0.13034
13.35	0.20588	0.09977	0.11766
13.4	0.2473	0.11497	0.10168
13.45	0.28271	0.12824	0.08294
13.5	0.31002	0.13787	0.06218
13.55	0.32767	0.14244	0.04023
13.6	0.33482	0.14095	0.01801
13.65	0.33138	0.13288	-0.0036
13.7	0.318	0.11829	-0.02375
13.75	0.29602	0.09776	-0.04177
13.8	0.26733	0.07235	-0.05714
13.85	0.23421	0.04353	-0.06955
13.9	0.19909	0.01303	-0.07891
13.95	0.16441	-0.01733	-0.08538
14	0.13234	-0.04573	-0.08926
14.05	0.10466	-0.07058	-0.09104
14.1	0.08259	-0.09058	-0.09132
14.15	0.06672	-0.10486	-0.09071
14.2	0.05696	-0.11303	-0.08985
14.25	0.05261	-0.1152	-0.08928
14.3	0.05242	-0.11195	-0.08944
14.35	0.0547	-0.10429	-0.0906
14.4	0.05756	-0.09351	-0.09288
14.45	0.05903	-0.0811	-0.09617
14.5	0.05729	-0.06861	-0.10024
14.55	0.05083	-0.05748	-0.10466
14.6	0.03859	-0.04894	-0.10893
14.65	0.02008	-0.04389	-0.11246
14.7	-0.0046	-0.04284	-0.11466
14.75	-0.03473	-0.04586	-0.115
14.8	-0.06904	-0.05258	-0.11302
14.85	-0.10583	-0.06223	-0.10841
14.9	-0.14309	-0.07374	-0.10102
14.95	-0.17869	-0.08581	-0.0909
15	-0.21054	-0.09705	-0.07826

## Sheet: Figure 2e
Energy (eV)	Normalized intensity (a.u.)	Normalized intensity (a.u.)	Normalized intensity (a.u.)
2465.06	0.00477	0.013	0.0128
2465.32	0.00855	0.00925	0.0147
2465.59	0.012	0.0142	0.018
2465.86	0.0198	0.0156	0.0117
2466.12	0.018	0.0203	0.0203
2466.38	0.0226	0.0347	0.0225
2466.65	0.0237	0.0311	0.0258
2466.91	0.0302	0.0258	0.0303
2467.18	0.033	0.0402	0.0325
2467.44	0.0423	0.057	0.0398
2467.71	0.0543	0.0546	0.0432
2467.97	0.0721	0.0507	0.0519
2468.24	0.0953	0.0742	0.0717
2468.51	0.14347	0.0926	0.0853
2468.77	0.2196	0.13103	0.11422
2469.04	0.31958	0.21215	0.1576
2469.3	0.39649	0.28025	0.24592
2469.57	0.49552	0.42895	0.39755
2469.84	0.64838	0.65373	0.64393
2470.11	0.87334	0.94038	0.94966
2470.37	1.07542	1.17487	1.2167
2470.64	1.17559	1.29488	1.34594
2470.9	1.17929	1.32974	1.36697
2471.17	1.14042	1.29232	1.30987
2471.44	1.06383	1.19273	1.21278
2471.7	0.96808	1.05225	1.0979
2471.97	0.9098	0.9741	1.00297
2472.23	0.89584	0.95189	0.97368
2472.5	0.91981	0.95708	0.99339
2472.76	0.93527	0.99954	1.02686
2473.03	0.96312	1.03478	1.08034
2473.3	0.98411	1.07318	1.11578
2473.56	1.01075	1.12113	1.16591
2473.83	1.03873	1.13726	1.1979
2474.1	1.05131	1.1936	1.22442
2474.36	1.06526	1.20911	1.25023
2474.63	1.07851	1.21606	1.26037
2474.9	1.10446	1.24339	1.26923
2475.16	1.1173	1.24998	1.28383
2475.42	1.12729	1.24474	1.28262
2475.69	1.11637	1.23611	1.27033
2475.95	1.11877	1.22981	1.26037
2476.22	1.12136	1.21131	1.24045
2476.48	1.10957	1.18642	1.21569
2476.75	1.08928	1.1733	1.18911
2477.01	1.06026	1.12051	1.13596
2477.28	1.02776	1.07509	1.08943
2477.55	0.98224	1.0176	1.02138
2477.81	0.94377	0.94976	0.96935
2478.08	0.89601	0.90511	0.91935
2478.35	0.87063	0.87345	0.87601
2478.61	0.86286	0.82952	0.83118
2478.88	0.82367	0.80099	0.82335
2479.15	0.81142	0.79512	0.80183
2479.41	0.80002	0.79136	0.80682
2479.67	0.80249	0.79012	0.81261
2479.94	0.79387	0.79241	0.81271
2480.2	0.7979	0.79475	0.82394
2480.47	0.79943	0.7999	0.84977
2480.73	0.79879	0.8067	0.87597
2481	0.80572	0.8034	0.90775
2481.26	0.80735	0.80619	0.94774
2481.53	0.81502	0.8155	0.97957
2481.8	0.82576	0.82328	0.99226
2482.07	0.83315	0.83433	0.9943
2482.33	0.8486	0.84767	0.97394
2482.6	0.86121	0.86678	0.95857
2482.87	0.8833	0.88173	0.9357
2483.13	0.89956	0.90323	0.9487
2483.4	0.91844	0.92181	0.93648
2483.66	0.94127	0.93988	0.95305
2483.92	0.95274	0.95484	0.97165
2484.19	0.96534	0.98121	0.97865
2484.45	0.97115	0.9824	0.97217
2484.72	0.97064	0.98716	0.97321
2484.99	0.97191	0.98732	0.9867
2485.25	0.96993	0.98777	0.98217
2485.51	0.97186	0.97974	0.97425
2485.78	0.96834	0.97152	0.96966
2486.05	0.9585	0.96535	0.96707
2486.31	0.9576	0.95847	0.94635
2486.58	0.94841	0.95598	0.94961
2486.85	0.94152	0.94517	0.94328
2487.11	0.93647	0.94295	0.94579
2487.38	0.93563	0.93812	0.93169
2487.65	0.92874	0.93616	0.92296
2487.91	0.92848	0.93783	0.93131
2488.18	0.92821	0.93278	0.91723

## Sheet: Figure 2f
Photo energy (eV)	Normalized intensity (a.u.)
527	-0.04422
527.1	-0.04257
527.2	-0.04093
527.3	-0.04085
527.4	-0.0451
527.5	-0.04307
527.6	-0.032
527.7	-0.02998
527.8	-0.03306
527.9	-0.02788
528	-0.02506
528.1	-0.0207
528.2	-0.01671
528.3	-0.01743
528.4	-0.01698
528.5	-0.00992
528.6	-0.00711
528.7	-0.00361
528.8	0.0019
528.9	-0.00206
529	0.00259
529.1	0.00453
529.2	0.0056
529.3	0.01022
529.4	0.0062
529.5	0.01198
529.6	0.00587
529.7	0.00536
529.8	0.00635
529.9	0.00344
530	-0.000374682
530.1	-0.00689
530.2	-0.00359
530.3	-0.01344
530.4	-0.01284
530.5	-0.01557
530.6	-0.00755
530.7	-0.01297
530.8	-0.00325
530.9	0.00184
531	0.01199
531.1	0.04161
531.2	0.07554
531.3	0.1347
531.4	0.21035
531.5	0.29832
531.6	0.38749
531.7	0.47731
531.8	0.56851
531.9	0.6296
532	0.66359
532.1	0.68202
532.2	0.67659
532.3	0.64092
532.4	0.60272
532.5	0.55504
532.6	0.50861
532.7	0.46817
532.8	0.421
532.9	0.38249
533	0.35163
533.1	0.32555
533.2	0.30722
533.3	0.29809
533.4	0.28923
533.5	0.2822
533.6	0.28537
533.7	0.29144
533.8	0.31201
533.9	0.32401
534	0.35552
534.1	0.38971
534.2	0.41235
534.3	0.4371
534.4	0.46307
534.5	0.47357
534.6	0.48527
534.7	0.47964
534.8	0.46924
534.9	0.45168
535	0.44182
535.1	0.4209
535.2	0.40618
535.3	0.38902
535.4	0.3838
535.5	0.3805
535.6	0.37503
535.7	0.37152
535.8	0.37183
535.9	0.38432
536	0.39201
536.1	0.4033
536.2	0.40479
536.3	0.41868
536.4	0.42497
536.5	0.43246
536.6	0.43754
536.7	0.44123
536.8	0.44272
536.9	0.45381
537	0.45511
537.1	0.4686
537.2	0.4783
537.3	0.48819
537.4	0.50307
537.5	0.51397
537.6	0.52726
537.7	0.54674
537.8	0.55903
537.9	0.57711
538	0.59539
538.1	0.60987
538.2	0.62434
538.3	0.6412
538.4	0.66426
538.5	0.68372
538.6	0.70296
538.7	0.71644
538.8	0.73948
538.9	0.75392
539	0.77099
539.1	0.789
539.2	0.80582
539.3	0.81999
539.4	0.83704
539.5	0.84404
539.6	0.86441
539.7	0.87618
539.8	0.88675
539.9	0.89995
540	0.9067
540.1	0.91701
540.2	0.93139
540.3	0.93696
540.4	0.95133
540.5	0.95809
540.6	0.96629
540.7	0.97685
540.8	0.9801
540.9	0.99327
541	0.99795
541.1	1.00147
541.2	1.01204
541.3	1.01557
541.4	1.03392
541.5	1.02994
541.6	1.03935
541.7	1.04384
541.8	1.04648
541.9	1.05124
542	1.05856

## Sheet: Figure 3a
Time (h)	Amount of gas (μmol)	Amount of gas (μmol)	Amount of gas (μmol)	Mean value	Standard deviation		Time (h)	Amount of gas (μmol)	Amount of gas (μmol)	Amount of gas (μmol)	Mean value	Standard deviation
0	0.02453	0.01457	0.02457	0.02122	0.00576		0	0.01175	0.01165	0.01176	0.01175	0.00010225
2	59.9771	63.0628	62.0799	61.7066	1.57635		2	28.3084	28.0671	28.3312	28.3189	0.34657
4	120.303	125.475	124.509	123.429	2.75003		4	55.8666	55.3904	55.9115	55.8873	0.58641
6	182.625	189.887	186.938	186.483	3.65206		6	88.4695	87.7153	88.5405	88.5022	4.77795
8	241.58	249.926	248.993	246.833	4.57338		8	119.64	115.316	126.401	119.684	7.21846
10	308.893	324.338	311.423	314.885	8.28372		10	150.087	145.504	156.873	150.143	10.988
12	374.591	363.125	383.226	373.647	10.0838		12	171.377	157.708	186.12	171.44	13.2563
12	--	--	--	--	--		12	--	--	--	--	--
12	0	0	0	0	0		12	0.01158	0.01142	0.01164	0.01158	0.00014485
14	61.2542	62.7629	61.7924	61.9365	0.7646		14	27.8951	27.5085	28.0478	27.9055	1.35101
16	122.386	124.403	123.462	123.417	1.00917		16	55.051	54.288	55.3524	55.0714	1.69077
18	183.777	186.304	185.392	185.158	1.27974		18	87.1779	85.9696	87.6551	87.2102	3.09473
20	244.852	250.887	247.003	247.581	3.05856		20	117.942	113.021	125.237	117.985	8.43798
22	305.725	319.266	308.412	311.134	7.16929		22	147.278	140.608	155.404	147.333	11.5123
24	367.111	360.161	370.336	365.869	5.19982		24	169.841	155.515	184.76	169.903	15.6594
24	--	--	--	--	--		24	--	--	--	--	--
24	0	0	0	0	0		24	0.01143	0.01122	0.01152	0.01144	0.000186025
26	60.6614	61.209	61.2562	61.0422	0.33063		26	27.5446	27.0408	27.7674	27.5548	3.45422
28	121.356	123.45	122.546	122.451	1.05062		28	54.3592	53.365	54.7988	54.3794	5.89456
30	183.204	184.848	183.99	184.014	0.82231		30	86.0824	84.508	86.7786	86.1143	6.41078
32	242.841	247.032	245.222	245.032	2.10186		32	115.502	108.1	124.085	115.545	9.06666
34	301.741	314.479	306.719	307.646	6.41953		34	145.128	137.184	153.95	145.181	10.4306
36	361.019	350.304	365.588	358.97	7.84553		36	166.732	152.701	180.073	166.794	13.7313
36	--	--	--	--	--		36	--	--	--	--	--
36	0	0	0	0	0		36	0.01136	0.01117	0.01144	0.01137	0.000175658
38	60.448	61.5022	60.6731	60.8744	0.55523		38	27.3792	26.9062	27.573	27.3893	4.43124
40	120.236	123.345	121.688	121.756	1.55556		40	54.0328	53.0993	54.4153	54.0528	5.84527
42	182.178	183.348	182.857	182.794	0.58706		42	85.5655	84.0872	86.1711	85.5971	6.33272
44	241.602	244.826	243.506	243.311	1.62045		44	114.822	107.546	123.286	114.865	8.94542
46	303.391	309.671	304.521	305.861	3.34803		46	143.937	135.486	152.942	143.99	9.75648
48	360.507	351.845	363.861	358.738	6.20049		48	165.737	151.891	178.903	165.798	14.5529
48	--	--	--	--	--		48	--	--	--	--	--
48	0	0	0	0	0		48	0.01119	0.01098	0.01128	0.0112	0.000193635
50	61.0035	61.2395	60.3481	60.8637	0.46186		50	26.973	26.45	27.1883	26.983	3.47256
52	118.314	122.787	121.005	120.702	2.25194		52	53.2312	52.199	53.6561	53.2509	4.92875
54	178.727	183.439	181.764	181.31	2.38894		54	84.2961	82.6616	84.969	84.3273	5.46608
56	236.706	243.657	242.089	240.817	3.64542		56	113.487	106.672	121.706	113.529	8.62042
58	300.007	308.196	302.735	303.646	4.16988		58	142.165	134.121	150.948	142.217	11.4546
60	357.539	343.966	360.61	354.038	8.85688		60	163.293	149.146	176.589	163.353	14.7765
60	--	--	--	--	--		60	--	--	--	--	--
60	0	0	0	0	0		60	0.01103	0.01081	0.01113	0.01103	0.000189732
62	57.1662	57.7571	59.327	58.0834	1.11674		62	26.57	26.0544	26.809	26.5798	3.46315
64	113.635	118.786	118.958	117.126	3.02445		64	52.4358	51.4184	52.9075	52.4552	4.91019
66	175.204	177.933	178.689	177.275	1.83287		66	83.0366	81.4253	83.7836	83.0673	6.7393
68	234.347	239.628	237.992	237.322	2.7033		68	111.498	104.047	120.147	111.539	9.527
70	292.806	291.686	297.613	294.035	3.14882		70	140.742	134.07	148.982	140.794	11.4799
72	354.508	340.942	351.474	348.975	7.11973		72	160.868	146.766	174.306	160.927	14.5959
72	--	--	--	--	--		72	--	--	--	--	--
72	0	0	0	0	0		72	0.01092	0.01072	0.011	0.01092	0.000178755
74	57.6124	57.4018	58.6769	57.897	0.68356		74	26.3048	25.8211	26.5149	26.3145	3.40865
76	115.525	115.102	117.654	116.094	1.36771		76	51.9125	50.9579	52.327	51.9317	4.55639
78	176.536	172.902	176.731	175.39	2.15657		78	82.2078	80.6962	82.8643	82.2382	6.66666
80	231.126	229.286	235.385	231.932	3.12839		80	110.075	102.088	118.939	110.116	8.97123
82	294.028	281.962	291.352	289.114	6.33663		82	139.7	133.86	147.457	139.752	9.1058
84	353.18	331.881	350.568	345.21	11.6164		84	159.272	145.362	172.536	159.331	14.5353
84	--	--	--	--	--		84	--	--	--	--	--
84	0	0	0	0	0		84	0.01084	0.01064	0.01092	0.01084	0.000174932
86	57.0605	52.1517	58.206	55.806	3.21617		86	26.1122	25.641	26.3032	26.1219	4.45956
88	115.418	114.591	116.71	115.573	1.06808		88	51.5325	50.6025	51.9093	51.5515	3.81217
90	176.874	172.133	175.312	174.773	2.41599		90	81.606	80.1333	82.2027	81.6362	5.02425
92	231.912	230.256	233.495	231.888	1.61997		92	109.284	101.348	118.069	109.324	10.4777
94	290.259	286.677	293.989	290.309	3.65621		94	138.702	132.927	146.359	138.753	11.4798
96	346.864	330.381	349.738	342.328	10.4456		96	157.78	144.279	170.263	157.839	14.0849
96	--	--	--	--	--		96	--	--	--	--	--
96	0	0	0	0	0		96	0.01072	0.0105	0.01081	0.01072	0.000192342
98	55.9037	53.0361	57.1036	55.3478	2.08993		98	25.8245	25.3047	26.0375	25.834	2.53011
100	114.099	110.359	114.499	112.986	2.28355		100	50.9646	49.9387	51.385	50.9834	6.02781
102	172.39	170.775	171.992	171.719	0.8415		102	80.7067	79.0822	81.3725	80.7366	6.41847
104	228.271	224.787	229.073	227.377	2.27853		104	108.101	99.9664	116.977	108.141	9.52369
106	285.457	277.102	283.459	282.006	4.36292		106	137.21	131.183	144.982	137.261	9.03364
108	331.913	319.682	345.114	332.237	12.719		108	156.049	142.255	168.664	156.107	14.3269
108	--	--	--	--	--		108	--	--	--	--	--
108	0	0	0	0	0		108	0.01072	0.01052	0.0108	0.01072	0.000181907
110	56.0521	52.2432	56.3621	54.8858	2.29378		110	25.8305	25.3411	26.022	25.8401	2.0405
112	112.391	110.761	113.013	112.055	1.16305		112	50.9766	50.0106	51.3543	50.9954	3.77128
114	168.825	167.378	169.759	168.654	1.1996		114	80.7257	79.196	81.3239	80.7556	4.07517
116	224.855	219.599	226.098	223.517	3.45007		116	106.793	96.1161	116.913	106.833	11.4261
118	283.184	275.102	280.739	279.675	4.14485		118	137.241	131.372	144.902	137.292	7.93704
120	336.796	321.908	338.659	332.454	9.18063		120	156.085	146.474	167.571	156.143	12.683

## Sheet: Figure 3d
	Gas yield (μmol h-1)	Standard deviation
H2	31.13	0.84
O2	14.286	1.185
H2	27.71	0.765
O2	13.012	0.88
H2	5.468	0.33
H2	0.162	0.065
H2	2.325	0.218
H2	0.028	0.001

[truncated: 14 more sheets: Figure 3b, Figure 3c, Figure 3e, Figure 4a, Figure 4b, Figure 4c, Figure 4e, Figure5a, Figure 5b, Figure 5e, Figure 5f, Figure 6d, Figure 6e, Figure 6f]
